# Supplementary material for: Maintenance of human haematopoietic stem and progenitor cells in vitro using a chemical cocktail
Source: Cell Discov. 2018 Oct 30;4:59. doi: 10.1038/s41421-018-0059-5 (PMC6206058; doi:10.1038/s41421-018-0059-5)
Supplement: Supplementary file 2 — Supplementary information, Table S1 [file 41421_2018_59_MOESM2_ESM.xlsx]

## Sheet: 186 compounds
Supplementary Table S1: Index of 186 small molecules. Table listed official molecules names, specific target mechanism, experimental concentration and relative expression level of ACTB and CD34.
ID	Molename	Target	Con(μM)	Relative Actb Expression	s.d	Relative CD34 Expression	s.d
1	CHIR-99021	GSK-3 inhibitor	10	4.385	1.3421	3.8425	0.56
2	Ciprofloxacin	a fluoroquinolone antibiotic and antibacterial	5ug/ml	2.245	0.164595	3.01	0.410721
3	Forskolin （FSK）	cAMP activator	10	2.42	0.0776209	2.95	0.77
4	OAC1	iPSCs regulator	10	2.51	0.0684957	2.94	0.73
5	E-616452	TGF-beta/Smad inhibitor	5	2.7675	0.396821	2.925	0.285818
6	IM-12	a GSK-3β inhibitor	1	2.265	0.0727438	2.745	0.442597
7	Vitamin C	Vitamin	20ug/ml	1.6825	0.310966	2.735	0.532377
8	Pluripotin (SC1)	an ERK 1 inhibitor	1	2.1875	0.0469042	2.7325	0.390982
9	RG108	an inhibitor of DNA methyltransferase	10	2.375	0.170758	2.69	0.350559
10	Bay K8644	Calcium channel agonists	2	2.375	0.0537742	2.555	0.424765
11	Go 6983	a pan-PKC inhibitor	2.5	2.09	0.102103	2.545	0.447986
12	PD0325901	selective and non ATP-competitive MEK inhibitor	1	2.2225	0.0723418	2.49	0.478844
13	Rapamycin	a specific mTOR inhibitor	0.05	2.3025	0.189297	2.3575	0.449778
14	SB431542	TGF-beta/Smad inhibitor	5	1.9725	0.203388	2.2675	0.246914
15	IWR-1-endo	a Wnt pathway inhibitor	2	2.12	0.343839	2.1875	0.411704
16	A-83-01	TGF-beta/Smad inhibitor	0.5	1.88	0.283945	2.1425	0.192007
17	GSK-126	EZH2 methyltransferase inhibitor	0.5	1.66	0.771076	2.14	0.986522
18	Sodium Lactate (NaL)	sodium salt of lactic acid	20mM	2.01	0.268126	2.125	0.6408
19	PGE2-dm	enhancing proliferation of HSCs	10	1.26	1.01985	2.0225	1.01977
20	Cyclosporin A	an immunosuppressive agent	5	1.7375	0.130894	1.9225	0.507215
21	SB525334	TGF-beta/Smad inhibitor	10	0.81875	0.320767	1.8675	0.350286
22	ISX9	activation of Ca2+ influx	20	1.4125	0.085049	1.8575	0.481975
23	SB-505124	TGF-beta/Smad inhibitor	10	0.50875	0.461979	1.7525	0.300666
24	Galunisertib (LY2157299)	TGF-beta/Smad inhibitor	10	0.73375	0.462844	1.6175	0.580603
25	GW788388	TGF-beta/Smad inhibitor	10	0.48375	0.361882	1.6	0.786739
26	UM171	an enhancer of aryl hydrocarbon receptor(AHR) antagonists	0.1	1.3025	0.6291	1.57	0.604118
27	2-NP	STAT activator	10	0.83125	0.466047	1.505	0.515129
28	AZD1080	GSK-3 inhibitor	10	2.43125	0.175689	1.475	0.155858
29	LY2090314	GSK-3 inhibitor	10	2.17125	0.320312	1.4525	0.0920145
30	SB590885	a B-Raf inhibitor	0.5	1.275	0.0457347	1.45	0.365365
31	LPA	An agonist of LPA1 and LPA2 receptor	1	1.525	0.204349	1.42	0.45434
32	WH-4-023	an orally active Lck/Src inhibitor	1	1.165	0.205973	1.3625	0.561605
33	Sodium butyrate	an inhibitor of Histone Deacetylases (HDACs)	25	1.155	0.0618466	1.3475	0.317753
34	SW033291	an inhibitor of 15-PGDH	2.5	1.4475	0.336452	1.3425	0.673251
35	Y-27632 2HCL	a ROCK1 inhibitor	2	1.275	0.117011	1.295	0.55217
36	TTNPB	a potent RAR agonist, and inhibits binding of [3H]tRA	1	1.2025	0.102144	1.2475	0.342296
37	AZD2858	GSK-3 inhibitor	10	1.68625	0.239235	1.23	0.413874
38	FH535	Wnt/beta-catenin inhibitor;PPAR inhibitor	10	0.49625	0.200915	1.21	0.537052
39	SU5402	FGFR/VEGFR/PDGFR inhibitor	2	1.43	0.409746	1.205	0.524873
40	KY0211	Wnt/beta-catenin inhibitor	10	0.32125	0.378858	1.0925	0.617792
41	IWP-2	Wnt/beta-catenin inhibitor	10	0.56375	0.118708	1.06	0.221717
42	SANT-1	Hedgehog/Smoothened Receptor antagonist	10	-0.39125	0.280877	1.06	0.226624
43	StemRegenin 1	an aryl hydrocarbon receptor inhibitor	1	0.795	0.844329	1.0025	0.745475
44	ZCL 278	Rho inhibitor	10	0.49625	0.17253	0.9875	0.399708
45	RKI-1447	ROCK inhibitor	10	0.40375	0.580596	0.9875	0.166233
46	Cyanoacetohydrazide	GSK-3 inhibitor	10	0.36875	0.156498	0.9825	0.601387
47	6-BIO	GSK-3 inhibitor; Tyk inhibitor; CDK inhibitor	10	0.95875	0.11758	0.9425	0.202155
48	Tranylcypromine(2-PCPA)	a monoamine oxidase inhibitor,inhibits CYP2A6	5	0.8125	0.119024	0.925	0.406479
49	Curcumol	JAK inhibitor	10	0.54875	0.433234	0.905	0.191202
50	SB216763	GSK-3 inhibitor	10	-0.12625	0.135247	0.8775	0.118181
51	Lithium citrate tribasic tetrahydrate	GluR potentiator; GSK-3 inhibitor	10	0.37375	0.163172	0.835	0.792354
52	DMH1	TGF-beta/Smad inhibitor	10	-0.03375	0.239096	0.8275	0.0932738
53	S3I-201;NSC 74859	STAT inhibitor	10	0.37125	0.170685	0.82	0.315529
54	BIX02188	MEK inhibitor	10	-0.29375	0.306431	0.8175	0.206317
55	Vitamin E	PKC inhibitor; SEC14-like protein;VE	10	0.37375	0.184097	0.8025	0.397073
56	Ellagic acid	Casein Kinase inhibitor;Carbonic anhydrase inhibitor;PKA inhibitor;PKC inhibitor;SMO inhibitor	10	0.83875	0.119548	0.7975	0.0858293
57	IWP-L6	Wnt/beta-catenin inhibitor	10	0.43375	0.338071	0.795	0.106262
58	ICG001	Wnt/beta-catenin inhibitor	10	-0.21375	0.252784	0.7875	0.691496
59	OAC2	iPSCs	10	0.27625	0.0602771	0.7725	0.123558
60	LGK-974	Wnt/beta-catenin inhibitor	10	-0.07875	0.0938083	0.7625	0.177951
61	RKI-1313	ROCK inhibitor	10	-0.24125	0.398696	0.7275	0.425558
62	SC-202671	JNK inhibitor	10	-0.06875	0.204124	0.725	0.269985
63	I-BET151	a novel selective BET inhibitor	2	1.24	0.275242	0.72	0.356593
64	D 4476	Casein Kinase inhibitor	10	0.10375	0.405	0.7175	0.232451
65	ML347	TGF-beta/Smad inhibitor	10	-0.01125	0.104682	0.71	0.155858
66	ALK inhibitor 2	TGF-beta/Smad inhibitor	10	0.01125	0.22166	0.7075	0.237417
67	UM729	an enhancer of aryl hydrocarbon receptor antagonists	1	0.9625	0.59411	0.6775	0.489251
68	TAK901	Aurora Kinase inhibitor; JAK inhibitor;	10	-0.75375	0.371349	0.635	0.387245
69	SD-208	TGF-beta/Smad inhibitor	10	0.26375	0.439118	0.62	1.04036
70	IM-12	GSK-3 inhibitor	10	-0.21375	0.0971253	0.615	0.387158
71	LY-364947	TGF-beta/Smad inhibitor; CK inhibitor	10	0.50625	0.717147	0.605	0.980557
72	Thiazovivin	ROCK inhibitor	10	-0.22875	0.214321	0.595	0.311274
73	AP26113	TGF-beta/Smad inhibitor; ROS inhibitor	10	-0.24125	0.236837	0.58	0.0754431
74	Alectinib (CH5424802)	TGF-beta/Smad inhibitor	10	0.08625	0.283137	0.55	0.619267
75	WHI-P154	JAK inhibitor; EGFR inhibitor	10	0.38625	0.130767	0.5075	0.381619
76	Miltefosine	Akt inhibitor; PI3K inhibitor; PKC inhibitor	10	0.93125	1.01203	0.4775	0.751997
77	AT9283	JAK inhibitor	10	0.43875	0.111467	0.4475	0.396443
78	AZD1480	JAK inhibitor	10	-0.60875	0.103602	0.4425	0.483942
79	Daphnetin	EGFR inhibitor; PKC inhibitor	10	0.13875	0.431538	0.405	0.612338
80	BIX02189	MEK inhibitor	10	0.25375	0.29624	0.3725	0.640521
81	JNK-IN-8	JNK inhibitor	10	-0.84875	0.0648074	0.365	0.333704
82	Asiaticoside	TGF-beta/Smad inhibitor;p38 MAPK inhibitor	10	-0.04125	0.195512	0.3625	0.182026
83	Fasudil	ROCK-II, PKA, PKG, PKC, MLCK	10	-0.32375	0.0129099	0.3625	0.261406
84	Kartogenin	TGF-beta/Smad activator	10	0.60875	0.489515	0.36	0.325717
85	k-ras(g12c) inhibitor 6	Rho inhibitor	10	0.18625	0.0597216	0.3225	0.214942
86	AZD3463	TGF-beta/Smad inhibitor	10	-0.44375	0.660227	0.2925	1.5387
87	Baricitinib (LY3009104, INCB028050)	JAK inhibitor	10	-0.31625	0.0910586	0.28	0.272075
88	MAY-262611	Wnt/beta-catenin agonist	10	-0.09875	0.165529	0.2725	0.214009
89	Purmorphamine	Hedgehog/Smoothened Receptor antagonist	10	0.46875	0.926836	0.2625	0.592171
90	LH-846	CK inhibitor	10	0.05375	0.130224	0.26	0.198557
91	Filgotinib (GLPG0634)	JAK inhibitor; Tyk inhibitor	10	-0.63125	0.588749	0.2375	0.196214
92	Ginsenoside Rg2	GSK-3 inhibitor	10	0.24375	0.377392	0.2275	0.411623
93	Ro-3306	CDK inhibitor	10	-0.40125	0.324178	0.205	0.385606
94	AT13148	Akt inhibitor; ROCK inhibitor;S6 Kinase inhibitor; PKA inhibitor	10	-0.37375	0.0911043	0.1725	0.185831
95	CCG-1423	Rho inhibitor	10	0.16875	0.230272	0.1625	0.774726
96	Cardamoni	STAT inhibitor	10	0.17625	0.419007	0.13	0.239913
97	FLI-06	Gamma-secretase inhibitor	10	-0.53375	0.643661	0.125	0.986049
98	A77-01	TGF-beta/Smad inhibitor	10	0.00125	0.0374166	0.0775	0.264638
99	GSK429286A	ROCK inhibitor	10	-0.03625	0.609118	0.0675	0.595231
100	AG-490 (Tyrphostin B42)	EGFR inhibitor; JAK inhibitor; HER2 inhibitor	10	0.32125	0.475675	0.0375	0.769437
101	Methyl Vanillate	Wnt/beta-catenin activator	10	-0.27375	0.0988264	0.035	0.107199
102	XAV939	Wnt/beta-catenin inhibitor	10	0.46375	0.235425	0.0275	0.280297
103	Oclacitinib	JAK inhibitor	10	-0.83375	0.363547	0.025	0.309987
104	MK0752	Gamma-secretase inhibitor;Beta Amyloid	10	-0.06875	0.522366	0.015	0.940722
105	BIX-01294	an inhibitor of G9a histone methyltransferase	0.5	-0.125	0.91314	-0.0475	0.42103
106	WHI-P131	JAK inhibitor	10	-0.56125	0.499491	-0.05	0.708631
107	Taladegib (LY2940680)	Hedgehog/Smoothened Receptor antagonist	10	-0.04375	0.0704746	-0.0525	0.44471
108	Ruxolitinib (INCB-18424) phosphate	JAK inhibitor	10	-0.34125	0.085	-0.0525	0.31043
109	AS601245	JNK inhibitor	10	-0.13375	0.352562	-0.0575	0.186011
110	Monocrotaline	TGF-beta/Smad inhibitor	10	-0.21125	0.142449	-0.0675	0.670373
111	Urea	Carbonic anhydrase, beta Catenin	10	-0.27875	0.121929	-0.075	0.611249
112	WIKI4	Wnt/beta-catenin inhibitor	10	-0.45875	0.508396	-0.1075	0.0955685
113	AR-A014418	GSK-3 inhibitor	10	-0.49875	0.335361	-0.115	0.948204
114	TAS-301	PKC inhibitor	10	-0.66375	0.404021	-0.16	0.399281
115	TAE684 (NVP-TAE684)	TGF-beta/Smad inhibitor	10	-0.24375	0.0310913	-0.22	0.207585
116	NSC 42834	JAK inhibitor	10	-0.30875	0.0804156	-0.2625	0.246644
117	PF06463922	TGF-beta/Smad inhibitor; ROS	10	-0.73875	0.182026	-0.265	0.356593
118	Gandotinib (LY2784544)	JAK inhibitor	10	-0.19375	0.28349	-0.2725	0.469645
119	Dequalinium chloride	PKC inhibitor	10	-0.83125	0.316899	-0.275	0.911898
120	LDN212854	TGF-beta/Smad inhibitor	10	-0.46375	0.298719	-0.31	0.788981
121	Wnt-C59	Wnt/beta-catenin inhibitor	10	-0.58875	0.784984	-0.34	0.478217
122	LY2109761	TGF-beta/Smad inhibitor	10	-0.26125	0.0618466	-0.36	0.327249
123	CEP-33779	JAK inhibitor	10	-0.96125	0.307069	-0.37	0.340429
124	CHIR98014	GSK-3 inhibitor;S6 Kinase inhibitor;Src inhibitor;FGFR inhibitor	10	0.56625	0.278747	-0.39	0.826897
125	Tideglusib	GSK-3 inhibitor	10	-0.19375	0.139642	-0.41	0.41226
126	XL019	JAK inhibitor; PDGFR inhibitor; FLT3 inhibitor; c-Kit inhibitor	10	-0.55875	0.186548	-0.4125	0.734734
127	Smoothened Agonist (SAG) HCl	Hedgehog/Smoothened Receptor antagonist	10	-0.29875	0.294279	-0.43	0.441012
128	ITD-1	TGF-beta/Smad inhibitor	10	-0.20875	0.524913	-0.4325	1.01655
129	Cerdulatinib	JAK inhibitor; Syk inhibitor	10	-0.26125	0.226918	-0.445	0.638403
130	BMS-754807	IGF-1R inhibitor	10	-0.91875	0.163503	-0.4975	0.367786
131	Bikinin	GSK-3 inhibitor	10	-0.98875	0.375322	-0.5	0.572152
132	WP1066	JAK inhibitor; STAT inhibitor	10	-0.54125	0.599632	-0.5725	0.473462
133	ZM 39923 HCl	JAK inhibitor; EGFR inhibitor	10	-0.33375	0.313953	-0.5775	0.662067
134	IWR-1-endo	Wnt/beta-catenin inhibitor	10	-0.34875	0.907634	-0.61	1.26803
135	CHIR-98014	GSK-3 inhibitor	10	-0.22125	0.0917878	-0.615	0.253427
136	Pyridone 6	JAK inhibitor	10	-0.73375	0.232737	-0.64	0.148183
137	LDN-193189	TGF-beta/Smad inhibitor	10	-0.83375	0.407962	-0.715	0.721174
138	Momelotinib (CYT387)	JAK inhibitor	10	-0.79375	0.0420317	-0.7275	0.321766
139	Ruxolitinib	JAK inhibitor	10	-0.95625	0.185719	-0.7375	0.802371
140	IC261	CK inhibitor	10	-0.75875	0.189209	-0.7525	0.464507
141	6H05	Rho inhibitor	10	-0.12625	0.160494	-0.7575	0.634245
142	Valproic Acid	an inhibitor of Histone Deacetylases	500	-0.15	0.12842	-0.7925	0.804757
143	LDN-214117	TGF-beta/Smad inhibitor	10	0.22125	0.0848528	-0.8	0.790079
144	GHF-5074	Gamma-secretase modulator;Beta Amyloid	10	-0.90875	0.175119	-0.8375	0.315383
145	Baricitinib (LY3009104, INCB028050)	JAK inhibitor	10	-0.955417	0.369639	-0.92	1.16469
146	Decernotinib(VX-509)	JAK inhibitor	10	-1.24125	0.120104	-0.9575	0.569971
147	GLPG0634 analogue	JAK inhibitor	10	-0.71125	0.27633	-0.9575	0.315172
148	AZ5104	EGFR inhibitor; IGF-1R inhibitor; TGF-beta/Smad inhibitor	10	-0.71625	1.46404	-0.9625	2.03919
149	5-Azac	DNA methylation inhibitor	4	-1.4175	0.281721	-1.045	0.123659
150	GANT61	Hedgehog/Smoothened Receptor inhibitor	10	0.03375	0.563109	-1.0575	0.171075
151	Dorsomorphin	selective AMPK inhibitor	1	-1.13	0.405576	-1.085	0.255261
152	ASP 3026	TGF-beta/Smad inhibitor	10	-0.86875	0.209921	-1.1225	0.685103
153	ML141	Rho inhibitor	10	-0.43875	0.296086	-1.155	0.471266
154	GSK1838705A	TGF-beta/Smad inhibitor; IGF-1R inhibitor	10	-0.92375	0.115614	-1.2175	0.814616
155	TG101209	JAK inhibitor; FLT3 inhibitor; RET inhibitor	10	-2.16375	0.0602771	-1.24	0.188392
156	2-Methoxy-1,4-naphthoquinone	p38 MAPK inhibitor	10	-1.43125	0.118989	-1.28083	0.59079
157	Y27632	ROCK inhibitor; Autophagy activator	10	-0.59375	0.473392	-1.3325	0.354636
158	Isx 9	Wnt/beta-catenin inhibitor	10	-0.63625	0.583002	-1.4	0.206942
159	Vismodegib (GDC-0449)	Hedgehog/Smoothened Receptor antagonist	10	-0.76375	0.396443	-1.475	1.10849
160	Salinomycin	Antibiotic;Wnt/beta-catenin inhibitor	10	-1.10875	0.177951	-1.4875	0.521344
161	SB1317	CDK inhibitor; JAK inhibitor; FLT3 inhibitor	10	-1.11375	0.136748	-1.73	0.638194
162	Niclosamide	STAT inhibitor; Autophagy activator	10	-1.14625	0.372682	-1.73	0.153704
163	Hesperetin	TGF-beta/Smad inhibitor; Histamine Receptor antagonist	10	-0.49875	0.881665	-1.7525	0.57576
164	K 02288	TGF-beta/Smad inhibitor	10	-0.71625	0.174428	-1.85	0.362618
165	AS 602801	JNK inhibitor	10	-1.73625	0.338268	-1.8875	0.356183
166	SB 431542	TGF-beta/Smad inhibitor	10	-0.75625	0.223812	-1.9	0.257601
167	PF670462	CK inhibitor	10	-1.14125	0.324076	-1.93	0.905368
168	EHop-016	Rho inhibitor	10	-1.81625	0.219602	-1.9725	0.302159
169	Tofacitinib (CP-690550) Citrate	JAK inhibitor	10	0.14625	1.31262	-2.03	0.953183
170	Methyl hesperidin	Akt inhibitor;PKC inhibitor	10	-0.57875	0.618601	-2.065	0.769128
171	FH1(BRD-K4477)	iPS-derived hepatocytes	10	-0.78875	0.378682	-2.3325	0.22487
172	BMS-833923	Hedgehog/Smoothened antagonist	10	-1.05875	0.240624	-2.4275	0.788226
173	Cryptotanshinone	STAT inhibitor	10	-1.33125	0.390246	-2.46	1.04081
174	Ruxolitinib (INCB018424)	JAK inhibitor	10	0.13625	0.295804	-2.475	0.775215
175	Quercetin	Sirtuin inhibitor	10	-1.32625	0.166608	-2.4775	0.912688
176	Trichostatin A	an HDAC inhibitor	0.1	-1.205	0.601685	-2.4825	0.343074
177	Y-27632 2HCl	ROCK inhibitor	10	-1.58125	0.151959	-2.515	0.382568
178	LDE225 (NVP-LDE225,Erismodegib)	Hedgehog/Smoothened Receptor antagonist	10	-0.64375	0.229274	-2.525	0.646136
179	Fludarabine	DNA synthesis inhibitor;STAT inhibitor	10	-2.16625	0.138654	-2.695	0.427892
180	Pirfenidone	TGF-beta/Smad inhibitor	10	-0.29125	0.967277	-2.8925	0.276948
181	Nifuroxazide	STAT inhibitor	10	-0.93625	0.359201	-3	0.424608
182	Fedratinib (SAR302503, TG101348)	JAK inhibitor; FLT3 inhibitor; RET inhibitor	10	-2.03375	0.410731	-3.12	0.452429
183	Myricetrin	PKC inhibitor	10	-0.68625	0.553918	-3.2275	0.730525
184	Fasudil (HA-1077) HCl	ROCK inhibitor	10	-0.52625	0.43477	-3.2475	0.508199
185	LDK378(Ceritinib)	TGF-beta/Smad inhibitor; IGF-1R inhibitor	10	-0.42375	0.47641	-4.635	0.729446
186	Crizotinib (PF-02341066)	TGF-beta/Smad inhibitor;c-MET inhibitor	10	-1.33875	0.298664	-7.2875	1.09742
