# Supplementary material for: Maintenance of human haematopoietic stem and progenitor cells in vitro using a chemical cocktail
Source: Cell Discov. 2018 Oct 30;4:59. doi: 10.1038/s41421-018-0059-5 (PMC6206058; doi:10.1038/s41421-018-0059-5)
Supplement: Supplementary file 3 — Supplementary information, Table S2 [file 41421_2018_59_MOESM3_ESM.xlsx]

## Sheet: control
Supplementary Table S2: Gene expression of control and CFO combination by single cell qRT-PCR assay. Control and CFO combination treated single cells were randomly picked to perform single cell qRT-PCR assay with selected genes from early human haematopoietic lineages. Values of Ct were calculated using the BioMark gene analysis system. C, CHIR-99021; F, Forskolin; O, OAC1.
	1	2	3	4	5	6	7	8	9	10	11	12	13	14	15	16	17	18	19	20	21	22	23	24	25	26	27	28	29	30	31	32	33	34	35	36	37	38	39	40	41	42	43	44	45	46	47	48	49
	ACTB	CD13	CD34	CD4	CD8	GAPDH	HBQ1	IGHD	LMO4	NFE2	RXRA	SWAP70	AHRR	CD14	CD36	CD55	CDK6	GATA1	HLA-DRA	IKZF5	LMO7	NFKB1	SOX4	TAL1	ANK1	CD16	CD38	CD56	CEBPA	GATA2	HMGA2	IL7R	MEIS1	N-MYC	SOX5	TCF3	CD10	CD19	CD3E	CD61	CREB5	GATA3	HNMT	IL9R	MLL4	PBX1	SP1	THY1	CD11b
Average	13.5292	12.9057	8.67119	0.079384	11.1546	15.127	4.46165	11.078	10.5976	13.3577	3.73444	2.77731	1.35759	12.0848	3.79099	9.46679	3.13574	4.75199	9.65229	2.06383	15.8874	3.91708	11.5125	12.4855	10.4914	5.62956	11.485	5.43426	10.6014	4.26133	0.639811	3.38768	2.71936	7.34006	0.244646	0.302891	5.04668	6.2825	0.361456	0.296749	12.2025	0.220218	12.2646	1.79237	10.8891	8.45686	13.1718	14.735	0.0686588
IMDM-1	13.9054	11.6586	10.996	0	0	15.1755	1.39147	12.0742	12.9395	12.4146	2.73292	11.7381	0	13.2108	0	0	0	8.37142	13.1764	0	15.2277	0	12.6044	12.3296	6.79333	0	12.225	2.12542	11.659	0	0	3.32173	0	9.11097	0	0	0	7.91334	0	0	0	0	13.3424	0	9.17058	8.85567	11.125	15.065	0
IMDM-2	14.1559	13.2635	12.9962	0	12.5226	14.9071	6.62924	12.901	12.6242	14.4916	3.82556	0	0	12.41	9.19001	11.9156	0	9.36998	13.403	0	15.3501	1.902	12.5362	13.2428	12.0376	12.723	12.0504	9.97392	11.8893	0	0	2.80042	0	9.8526	0	0	9.82016	7.14419	0	0	13.606	0	13.2653	0	11.8369	8.98137	12.8063	14.892	0
IMDM-3	11.9034	12.7212	12.2561	0	12.6671	14.4128	4.7194	13.1509	10.5427	12.0425	5.39846	0	0	11.9662	8.67598	11.7478	0	5.10253	0	0	15.4346	0	12.5886	10.9095	11.2609	0	7.213	0	10.7824	0	0	4.83279	0	6.45876	0	0	0	0	0	0	12.6709	0	11.431	0	11.1302	9.0362	13.6209	15.0153	0
IMDM-4	13.3294	11.9168	12.4097	0	12.1875	15.4036	2.65777	12.1341	11.9453	13.9036	1.83612	10.315	0	12.4061	7.06603	12.9984	0	10.3712	11.135	0	16.1985	0	13.9184	13.563	10.1758	10.8079	12.0751	9.25099	10.7398	13.6455	0	6.10806	10.6912	9.96584	0	0	9.58023	8.17923	0	0	12.4209	0	12.0525	0	11.1777	9.03158	13.893	14.8552	0
IMDM-5	11.909	12.2749	12.0554	0	9.78885	13.462	0.962706	10.9667	8.44875	14.2786	4.93908	0	0	9.84523	0	8.51404	0	0	12.0978	8.86118	15.8246	0	11.567	11.5119	0	0	0	0	8.70661	11.436	9.87894	3.49603	0	4.57954	0	0	0	7.45491	0	0	11.3072	0	10.4815	8.47024	0	8.8233	12.6373	14.0524	0
IMDM-6	13.7584	14.4464	11.1666	0	11.495	16.7977	3.51668	14.0292	11.1083	15.2865	5.37484	11.0374	0	12.4855	0	11.5234	10.6237	8.14532	14.5808	11.7623	16.3733	11.3162	13.0481	14.4616	11.4783	11.5422	12.9137	3.25428	12.2082	12.6086	0	4.20271	0	9.85721	0	0	0	9.74787	0	0	12.2469	10.647	0	12.4768	12.937	11.067	15.4718	14.9795	0
IMDM-7	11.9912	13.8026	0	0	10.914	15.6458	8.24452	13.4219	0	13.4019	2.54476	0	0	10.6677	9.1469	10.6887	5.03494	7.70989	11.4529	0	17.374	0.727265	12.492	13.0806	11.4997	0	11.7114	3.76086	10.1106	0	0	3.5274	0	0	0	0	0	7.27532	0	0	0	0	12.3218	0	9.13406	6.92316	13.9442	14.9259	0
IMDM-8	13.4204	12.3036	0	0	12.2918	15.0732	9.16999	13.8318	10.4764	13.0206	3.0701	0	0	13.0742	0	0	0	6.57158	0	0	15.6484	3.08376	12.5714	13.7772	10.6357	0	9.96593	2.66478	10.7868	0	0	3.11408	0	8.83696	0	0	0	0	0	0	14.5353	0	14.5562	0	11.3803	10.0702	12.4265	14.8898	0
IMDM-9	12.109	13.897	11.4008	0	12.9389	14.3458	5.74582	10.0534	9.29415	12.9505	4.65406	0	0	12.1737	5.48926	0	0	0	10.7309	10.5434	16.305	0	11.7258	13.4646	9.90493	9.20008	12.5504	10.4398	0	0	0	4.10132	0	10.2468	0	0	0	8.53698	0	0	11.5111	0	12.8478	0	7.25386	9.61234	13.5451	14.3911	0
IMDM-10	13.7083	10.2802	14.2056	0	11.2048	14.0939	6.295	10.4723	9.9603	14.1085	3.07085	0	10.4926	12.0685	0	11.7887	0	0	12.1764	10.7625	15.2233	2.84208	12.2017	11.7481	10.1914	0	10.7102	0	8.74847	0	0	3.10722	0	8.53507	0	0	0	7.85663	0	0	12.0482	0	12.8389	0	6.96156	7.60552	12.5419	14.1151	0
IMDM-11	12.0704	12.1997	7.61126	0	11.9527	13.9518	5.22371	10.3989	8.72686	12.2429	3.70627	0	0	13.341	6.08547	5.6582	0	0	10.6813	0	16.1512	0.0664291	12.3168	11.3485	10.8987	9.28919	11.3877	11.5957	11.1379	0	0	2.61236	0	10.4328	0	0	0	6.65115	0	0	10.4149	0	11.6662	0	10.5076	8.0634	13.4116	14.284	0
IMDM-12	12.8862	12.1582	11.9378	0	12.6798	14.0945	0	10.9619	8.67901	13.0338	0.603827	9.62907	0	11.6006	0	10.6973	8.73615	0	10.5745	0	14.1956	9.0326	11.1769	11.6368	10.1712	0	10.396	0	8.83586	0	9.39623	2.40791	9.50025	8.77646	0	0	0	0	0	0	11.9478	0	12.3138	8.67829	9.53006	7.48843	11.4742	13.092	0
IMDM-13	14.1513	15.1161	13.884	0	14.9815	17.1928	8.91706	13.8621	13.849	14.2391	5.56111	0	0	14.2079	11.3273	13.3982	0	8.04803	14.352	0	17.1357	0	13.9471	14.2946	13.5917	12.9248	13.2006	11.5742	13.1266	0	0	0	0	0	0	0	0	10.0118	0	0	15.7263	0	15.5553	0	13.9609	10.6961	13.8399	16.5897	0
IMDM-14	16.1495	13.3519	0	0	12.8542	14.4017	0	12.122	13.6002	13.5663	0.947691	0	0	13.1701	2.80415	12.6504	0	0	12.0837	0	15.4045	4.40018	0	13.9846	11.3976	11.6887	12.7032	12.3419	9.49329	0	0	3.77816	0	8.56004	0	0	10.192	7.94119	0	0	12.5433	0	13.2642	0	11.6218	8.96011	13.5848	14.482	0
IMDM-15	14.4055	14.6322	0	0	14.2285	15.6578	0	11.7978	12.1373	13.8545	4.25374	0	0	14.6686	0	0	0	8.72935	9.96336	0	16.3189	3.05364	12.9112	13.0646	13.355	0	13.3877	0	10.4668	0	0	5.07536	0	11.323	0	0	0	8.36824	0	0	14.5708	0	15.168	0	12.9142	10.5661	12.9752	15.1824	0
IMDM-16	12.5277	12.7016	0	0	10.9242	13.8201	5.96936	11.6825	10.6667	12.9144	4.70262	0	0	13.7811	8.09903	0	0	0	11.1607	0	15.5764	3.1961	11.9525	13.0979	9.49396	0	11.5096	3.39341	10.3939	0	0	6.85227	0	0	0	0	10.5422	7.20899	0	0	11.5436	0	12.1262	0	11.8635	7.67376	11.3408	11.3751	0
IMDM-17	12.8671	12.1568	0	0	9.98287	15.0174	5.21837	11.4381	8.04688	0	3.403	0	0	10.5938	0	12.2881	0	6.60722	10.1629	9.94233	16.3498	3.50284	0	0	9.07218	0	10.3857	3.73803	9.09899	0	0	5.90458	0	0	0	0	0	8.7731	0	0	12.4767	0	10.9171	0	11.3965	8.95476	12.4819	14.4379	0
IMDM-18	13.2332	12.3711	0	0	11.1557	15.5588	5.76611	11.6809	11.5023	11.7739	4.26985	10.6208	0	12.0112	0	12.0823	0	0	13.0885	10.0539	15.6814	9.08146	10.4084	13.0165	9.19813	9.90429	11.6358	9.45561	11.3967	0	0	2.55564	0	7.34722	0	0	0	9.1792	0	0	11.0864	0	14.1204	0	11.7633	9.9916	13.1112	14.2488	0
IMDM-19	13.8005	13.1055	14.6455	0	0	16.5979	10.2737	0	11.5984	15.1646	4.12426	0	0	13.5358	0	0	0	8.93481	13.0293	0	17.3901	3.70449	11.577	11.5677	12.1272	12.0358	12.0063	12.4795	9.66838	0	0	5.56333	0	10.3372	0	0	0	9.26379	1.49329	0	14.5094	0	13.6935	0	13.5942	10.476	13.7007	14.6591	0
IMDM-20	13.9623	14.0673	0	0	6.63151	16.3211	8.44532	11.4631	12.6404	15.7451	3.1438	0	0	13.3381	0	0	0	0	12.0843	0	16.3368	12.1469	14.4914	13.3248	11.2996	0	14.3143	4.21105	12.6836	13.3742	0	4.37337	11.8215	9.11371	0	0	8.63729	7.23586	0	0	0	0	11.2427	0	9.27884	10.7363	13.4207	14.1532	0
IMDM-21	13.6101	14.5835	14.4086	7.62086	15.1251	16.9448	8.67806	13.7758	12.4847	14.9508	8.50768	8.05647	7.74646	14.3642	10.958	11.807	7.92567	9.01598	12.1174	7.76613	16.6603	8.01053	13.2815	13.588	11.8519	9.14168	13.828	7.40887	12.7889	7.10205	7.46624	7.03327	7.01742	12.0596	7.12708	7.09946	11.5461	10.3121	8.79625	20.818	15.6761	10.4939	15.4492	7.38956	14.7219	10.492	14.4624	15.3617	6.59124
IMDM-22	15.3721	13.1033	0	0	11.4216	16.6942	9.95694	12.3645	11.0981	13.4579	4.18964	0	0	12.5344	7.34258	12.7717	5.61734	6.91864	12.7079	0	16.8668	11.8291	12.7526	12.8235	10.6881	11.3112	13.4086	5.05489	13.947	0	0	1.19559	0	0	0	0	0	6.83119	0	0	13.1663	0	13.8702	0	12.4142	6.96806	13.0594	14.5084	0
IMDM-23	15.0177	13.5204	0	0	14.5009	16.4298	9.41275	11.1951	10.6872	14.0815	6.58012	0	0	12.2193	0	12.9713	11.1613	7.96155	10.6146	0	17.102	2.54499	14.3906	12.182	12.3602	0	12.555	0	13.5155	11.0243	0	4.45692	0	8.72782	0	0	0	8.12424	0	0	13.7002	0	13.5559	0	11.6914	8.11114	14.4452	14.6194	0
IMDM-24	13.486	13.2734	13.0129	0	10.5437	16.0861	7.77035	8.48758	10.1584	14.5104	4.93541	0	0	11.2925	9.96573	11.4928	0	7.41285	11.428	0	16.2755	10.9591	12.3586	12.4792	10.7473	10.8095	11.9768	10.8629	12.375	0	0	6.77243	0	6.98011	0	0	0	7.9188	0	0	12.0562	0	13.7417	0	10.7147	8.97441	12.4205	13.5699	0
IMDM-25	14.3284	15.0089	12.0644	0	15.1582	17.1678	7.87126	13.9594	13.6686	14.3657	6.59464	0	0	14.0475	10.7581	13.5155	5.40352	9.55401	12.931	0	16.8987	0	14.4324	15.1033	13.0814	11.1189	14.333	4.20358	12.8088	0	0	4.00426	0	10.568	0	0	11.8172	10.2551	0	0	14.4259	0	14.9986	0	12.8259	9.85269	14.5817	15.6542	0
IMDM-26	12.2416	12.0376	0	0	12.077	14.5567	9.51348	0	15.1233	14.4043	6.7806	11.3996	0	11.7013	0	12.9616	9.1337	0	0	0	16.8743	0	12.3402	11.1787	10.4745	8.26431	10.919	0	9.38054	15.1119	0	5.12467	0	0	0	0	0	6.45272	0	0	11.0451	0	11.0259	0	9.49028	0	12.396	13.5758	0
IMDM-27	13.7888	14.7105	0	0	14.6623	17.095	4.76206	12.4805	11.4354	14.9874	3.64078	0	0	14.8552	8.7393	10.9253	4.7035	0	13.8372	0	16.5694	4.02306	13.6944	14.8434	13.8678	12.0833	13.5229	0	12.5039	0	2.36376	4.02807	0	10.8966	0	0	9.90404	9.11055	0	0	12.9771	0	14.0388	0	13.9891	11.1435	14.5779	15.8142	0
IMDM-28	15.7059	13.6805	14.1634	0	12.6756	16.252	0	11.7296	10.5032	15.376	2.60719	0	0	13.4879	6.64232	11.2709	0	0	14.1892	10.9551	16.149	2.4403	15.065	12.4056	13.4572	7.8279	13.0225	12.808	12.9591	13.3709	0	3.44702	0	9.61319	0	2.84763	10.8435	6.0688	0	0	12.7556	0	15.1371	12.0182	11.8019	9.33875	13.7902	15.1474	0
IMDM-29	15.0569	13.3898	12.4364	0	12.7354	15.6486	5.92116	12.0857	11.7064	14.6589	5.11684	12.5555	0	11.4286	6.95854	12.9697	5.78703	7.16002	11.6027	1.56522	15.7929	0	13.381	13.7443	11.9092	11.5946	11.6687	11.7786	10.9474	12.4816	0	3.06008	10.7642	0	0	0	11.5019	4.49734	0	0	13.1484	0	12.1248	0	12.7667	8.22387	14.5638	14.4743	0
IMDM-30	14.767	14.3559	0	0	12.4073	16.4242	3.66599	11.4333	11.5117	14.2316	5.16039	12.0531	11.0613	12.0236	0	14.0405	0	0	10.1724	0	15.5605	10.4069	10.8479	10.6292	10.4965	3.08034	11.8552	0	13.0473	11.4948	0	4.24058	10.9	0	0	0	9.73113	8.46417	0	0	11.5732	0	11.1941	0	9.88332	9.39615	12.7185	14.8946	0
IMDM-31	15.6366	14.7482	13.486	0	13.9496	16.9064	9.70789	14.0608	9.77134	15.1352	5.60928	0	0	15.7934	10.9096	11.3961	0	9.20966	0	0	17.0695	1.77727	12.8415	14.8684	13.5866	9.08825	13.4422	3.52322	12.6303	0	0	1.98909	0	10.8839	7.79881	0	11.8618	8.92915	0	0	14.3118	0	14.3799	0	11.681	9.4549	14.1239	15.312	0
IMDM-32	13.9421	12.7244	0	0	11.7935	15.7898	6.05817	12.0626	11.5942	14.7969	6.51579	0	0	12.2051	5.75944	13.4952	0	0	13.2611	0	17.2183	11.4751	12.4955	12.3303	12.3366	10.3004	13.4348	13.1838	11.5158	10.3904	0	3.04632	12.5232	10.2774	0	0	0	6.59968	0	0	13.2444	0	12.5858	0	12.2295	10.3299	12.5759	14.8971	0
IMDM-33	14.8086	13.776	13.1117	0	13.5736	15.6344	6.37426	13.5168	10.4216	14.8041	3.40498	0	0	13.1508	0	0	0	7.7662	12.9863	0	16.0144	1.58464	12.8341	13.6332	11.6723	10.0688	12.1281	0	12.6969	0	0	0	0	4.25785	0	0	9.93882	8.58098	0	0	12.8277	0	13.8275	0	10.1754	9.60849	13.1419	14.9217	0
IMDM-34	14.3416	14.0601	12.9731	0	13.4271	16.491	7.95998	13.9768	12.201	14.2524	5.11066	0	0	14.5737	9.54238	11.7955	0	0	10.5791	0	17.0921	4.4253	13.7081	13.7324	12.3322	12.9997	13.4094	0	11.2301	0	0	0.842993	0	9.51296	0	0	11.3291	5.35253	0	0	13.743	0	14.2133	0	12.961	8.78889	15.068	15.3122	0
IMDM-35	15.106	15.033	14.5522	0	13.7148	16.7811	5.2923	12.3406	12.9148	15.2694	5.51553	11.3268	0	14.2586	8.47492	12.6136	11.645	0	12.7375	7.75908	16.4809	0.0850736	12.2915	13.7599	13.7958	10.6986	12.0386	11.5204	13.5658	11.9568	10.7393	7.48909	11.0024	12.1718	0	0	10.3963	11.6828	0	0	14.7118	0	13.6707	10.3194	13.1654	9.53302	14.8055	15.0394	0
IMDM-36	12.692	10.6647	10.8433	0	10.9565	13.8904	2.8655	10.1643	6.70788	13.9594	3.04932	0	0	11.3026	10.2308	10.9426	0	5.85065	8.36673	0	16.2596	0	10.5051	9.50253	11.7492	0	10.0819	3.10053	0	0	0	4.0252	0	0	8.56014	0	8.22375	5.23265	0	0	13.1223	0	12.9456	0	9.15826	6.26308	11.869	13.6172	0
IMDM-37	14.5234	14.4773	0	0	13.2049	16.5466	7.73189	12.8828	13.7764	16.6247	3.36453	0	11.6274	13.2735	4.76244	12.3746	0	8.5612	12.9009	0	16.3611	0	14.6736	14.2832	11.521	0	13.3306	0	11.9305	0	0	4.45976	0	10.6577	0	0	8.15849	8.73711	0	0	14.2841	0	14.5662	0	13.0288	10.5042	13.7706	15.3563	0
IMDM-38	14.9384	13.2023	13.9353	0	12.1187	15.4989	4.96229	11.0765	13.1149	13.9026	0	0	12.6894	11.9895	0	11.2572	0	0	15.1138	0	15.6507	12.0859	12.4069	12.8741	0	0	0	0	10.6915	13.6121	0	4.02688	0	10.7481	0	0	0	4.94588	0	0	12.0947	0	12.3231	10.2273	9.26542	0	13.6457	14.2808	0
IMDM-39	16.0906	14.853	12.7106	0	14.2479	16.6633	0	14.358	13.4062	14.7425	4.22368	0	0	14.8313	7.18534	13.8157	0	7.01555	15.2921	0	16.6934	5.47904	12.9009	15.2342	12.2754	12.4452	13.6116	11.6651	12.9994	0	0	8.00501	0	10.7786	0	0	10.9769	9.98609	0	0	13.3413	0	14.7372	0	13.2177	10.6866	14.4553	15.1997	0
IMDM-40	14.1417	14.3204	0	0	11.8016	15.9022	7.89276	12.9292	12.8165	15.6757	3.7224	0	0	13.0042	0	11.9761	10.244	8.42268	13.5059	11.445	16.1665	11.056	13.6834	13.1144	12.3534	11.9203	12.5665	0	13.3116	12.6777	0	4.81929	11.0528	11.034	0	0	10.5892	7.09195	0	0	13.2562	0	13.5037	0	12.6791	7.73365	12.0602	14.6909	0
IMDM-41	13.1724	10.2	13.5157	0	10.6656	15.2827	0	12.2417	11.1369	14.6393	4.90057	12.7176	0	11.5811	9.52558	12.4165	0	0	12.0466	0	15.6352	11.1733	13.2467	13.6618	9.93357	0	0	0	12.1022	10.9408	0	2.21842	10.3406	9.15101	0	0	0	0	0	0	12.6462	0	11.9831	0	10.1584	6.8806	12.2733	15.6319	0
IMDM-42	13.3666	14.0465	9.5932	0	0	15.44	7.00085	0	11.5533	13.4317	4.21563	0	0	5.87593	0	13.444	0	5.32186	0	0	14.256	2.07007	11.4045	10.8157	9.93481	0	11.4148	3.77318	12.4713	12.0812	0	3.29701	0	10.9606	0	0	0	3.12083	0	0	13.4818	0	0	0	10.6122	8.72121	11.8807	14.0999	0
IMDM-43	16.1058	15.0278	15.179	0	14.2516	17.2585	0	12.9128	13.0582	16.5438	3.87848	0	0	15.5554	9.80459	13.0875	3.55138	8.74786	14.3958	0	16.9745	0	14.1564	14.8929	13.5748	11.7293	12.9445	12.6854	12.7552	0	0	4.22251	0	7.33434	0	0	11.2046	9.80659	6.51881	0	15.3456	0	15.4239	0	12.323	10.9235	15.2371	15.9838	0
IMDM-44	13.2681	14.1485	13.5294	0	13.3103	15.1642	0	12.2766	10.028	16.0941	4.13798	11.176	0	10.3671	11.1554	12.8211	11.504	0	12.7544	0	16.5635	12.5283	14.2671	13.3603	10.9743	0	13.0092	3.80785	12.425	13.3986	0	5.30235	11.7316	10.5267	0	0	0	7.47612	0	0	13.5479	0	12.5594	10.2048	11.9251	9.27524	14.0596	14.5205	0
IMDM-45	15.5464	12.9162	11.2509	0	13.0565	16.2107	6.72092	12.0377	12.4562	14.3127	11.0025	13.1442	0	11.2189	8.91771	14.5497	0	0	11.9328	0	16.175	2.24003	5.74978	13.9542	11.6426	11.813	11.9212	0	11.6509	14.4585	0	0.699426	0	9.70332	0	0	0	7.3291	5.46181	0	12.1649	0	0	0	12.3549	6.80537	12.6248	14.7638	0
IMDM-46	14.069	13.5306	12.4132	0	11.299	13.8563	8.42013	12.4629	10.5903	13.1392	3.98381	0	0	10.161	7.95776	11.3526	0	0	0	0	16.2061	2.41025	0	10.7953	11.8441	5.19653	12.1789	11.0723	6.14553	0	0	8.17849	0	0	0	0	0	7.21569	2.13631	0	12.9378	0	13.5362	0	11.4269	7.23249	11.3691	15.003	0
IMDM-47	12.8596	12.8053	10.1143	0	13.7194	15.4554	4.77007	10.045	10.8543	13.0723	4.81236	0	0	12.6302	6.66452	11.1532	0	9.2168	10.0715	0	16.4977	2.22298	11.6014	12.853	11.9268	0	10.5702	9.1408	10.3162	0	0	4.09504	0	9.49914	0	0	10.6057	8.24513	0	0	14.0183	0	13.8634	0	10.9182	8.73766	13.8786	14.1706	0
IMDM-48	12.0927	10.048	0	0	0	9.71103	4.05537	8.07767	8.47995	0	4.50361	0	0	0	9.28686	0	0	0	0	0	16.8086	2.34316	11.5628	11.8678	8.89429	0	0	0	9.00379	0	0	5.43061	0	7.1148	0	0	8.47595	0	0	0	10.6911	0	12.5348	0	0	5.61579	8.95578	14.3033	0
IMDM-49	14.0598	14.0269	12.6249	0	13.9733	16.208	7.47817	12.781	12.3964	15.2741	3.07592	11.8876	0	12.6406	0	12.4265	0	9.48047	13.7472	0	15.3893	0	12.8347	12.1541	12.2327	0	14.3402	0	10.0915	11.5893	0	0	12.0616	10.0326	0	0	10.1793	9.46498	0	0	12.215	0	13.5446	0	11.3752	10.34	13.2102	14.5491	0
IMDM-50	12.9901	11.9842	13.4296	0	9.35608	14.6409	0.525912	11.7482	12.4248	13.6859	3.42627	0	0	12.9438	1.7469	12.2475	0	7.60071	12.6359	0	15.5394	0	13.297	13.9468	11.3686	10.9549	12.6576	0	11.3796	0	0	1.8106	0	9.49832	0	0	10.3066	8.32299	0	0	13.2893	0	14.2905	0	11.491	9.84132	14.3689	15.1805	0
IMDM-51	11.7793	13.713	13.2759	0	13.1609	15.8852	4.98919	12.3816	12.5546	14.3224	4.19316	0	0	12.7462	10.7268	12.0503	0	9.445	13.7108	0	15.8039	3.32923	13.4661	13.2929	12.8856	6.96467	12.644	11.4642	11.45	0	0	0.0327039	0	10.4564	0	0	10.2551	8.18865	0	0	15.1734	0	14.0975	0	12.3782	10.6005	14.6963	14.9465	0
IMDM-52	13.7285	11.93	12.528	0	10.9532	14.1273	5.09956	10.8508	7.45096	12.4869	1.8112	0	0	11.5236	0	5.28852	0	6.92383	0	0	15.3965	1.67402	10.7878	12.3026	10.9236	9.9826	11.6885	2.44808	11.6774	0	0	2.59973	0	9.65678	0	0	10.2015	3.88815	0	0	12.2334	0	13.8593	0	10.8082	9.31659	13.1387	14.0038	0
IMDM-53	12.0016	11.2757	0	0	10.5333	13.2555	0	8.87276	9.55621	12.9655	5.54462	10.6236	0	10.9217	0	10.1091	0	7.47768	11.8057	0	14.3608	9.57713	13.03	11.3297	0	0	10.1733	0	8.20047	0	0	0	0	0	0	0	0	0	0	0	12.9499	0	12.4072	0	0	9.14858	11.9768	14.0595	0
IMDM-54	12.6022	11.0201	10.6078	0	10.3711	13.3799	0	10.3046	0	11.7902	5.59983	0	0	10.2925	6.22939	0	0	0	0	0	15.4745	0	12.1043	12.5255	8.5385	0	9.47158	9.73194	0	0	0	3.3632	0	7.38377	0	0	0	0	0	0	11.9397	0	12.29	0	10.4161	0	12.6509	13.9469	0
IMDM-55	11.1053	12.5546	0	0	10.6973	14.8754	0	11.9295	8.26034	13.066	3.28342	0	0	0	0	10.6629	0	0	0	0	14.5157	2.44569	10.2498	10.9802	11.1245	9.74047	11.7776	11.3036	10.7378	0	0	2.41222	0	0	0	0	0	0	0	0	13.2446	0	0	0	0	7.461	14.4822	14.0321	0
IMDM-56	12.8912	11.9465	10.3299	0	11.7634	14.6243	5.15689	11.0449	10.2921	9.93968	4.13184	0	0	11.7776	9.9286	10.095	0	0	11.9542	0	16.015	1.00454	11.9952	13.7131	9.41503	0	12.4542	1.08761	9.42829	0	0	0	0	9.68224	0	0	10.7698	0	0	0	12.051	0	13.5595	0	11.3274	9.15361	12.1377	14.4883	0
IMDM-57	15.0014	14.1776	5.67429	0	12.2434	16.138	4.99687	11.2681	13.7985	15.1921	6.44792	11.9009	10.6744	14.2634	7.90717	14.2595	0	9.56682	13.5083	10.3624	15.8614	11.3344	14.3996	12.8485	11.4523	8.47082	12.4851	11.6688	14.424	15.5502	10.3669	3.92201	11.2306	9.52671	0	1.38497	10.2058	5.8926	0	0	13.1686	0	14.2192	0	10.8373	7.35593	13.6146	15.3998	0
IMDM-58	14.0551	12.7085	12.0116	0	11.6089	14.6102	5.27844	10.2939	10.7738	11.6122	5.02483	0	0	9.42682	0	9.30661	0	8.08017	0	0	15.5284	1.78852	11.2807	12.0718	8.72683	11.0676	11.9872	0	9.87437	0	0	2.77223	0	9.38945	0	0	6.67322	6.65731	0	0	12.6069	0	13.3557	0	11.9297	9.3906	13.9597	14.9572	0
IMDM-59	13.1984	13.9178	12.6973	0	12.4001	14.6496	4.09259	10.9814	10.9744	13.8775	0.750285	10.9349	10.5763	11.9553	0	11.8514	11.6011	0	9.85023	0	16.093	1.69792	13.3442	12.9661	10.5909	0	11.1344	0	12.52	0	0	1.83966	0	10.9985	0	9.24506	9.62847	7.38708	0	0	13.3821	0	7.23928	9.49778	11.2108	8.71135	13.9323	14.1916	0
IMDM-60	13.377	10.5069	12.7593	0	12.0024	14.1584	6.84557	4.77886	9.77988	11.994	4.22859	0	0	12.4582	0	9.69802	0	6.56481	9.69582	0	15.029	1.67713	11.6631	11.35	10.932	0	11.3996	9.13902	9.42432	0	0	3.31503	0	9.9548	0	0	7.72007	0	0	0	11.5401	0	11.7736	0	11.6114	7.4631	13.3149	13.9513	0
IMDM-61	13.0911	12.6677	0	0	12.3109	14.6512	7.35238	12.4039	11.0892	12.7019	3.97173	0	0	13.8363	0	0	0	0	11.5835	0	15.2202	0	13.4188	13.3659	9.46648	10.0202	9.4148	0	9.57085	0	0	1.5634	0	0	0	0	7.80595	0	0	0	14.2686	0	13.0624	0	12.5981	9.61504	13.9023	14.7115	0
IMDM-62	13.2722	12.0048	0	0	12.399	13.612	0	11.2783	11.141	12.804	3.0244	0	0	11.8645	0	9.17903	0	5.88227	0	0	15.2878	0	12.3899	13.0262	10.0942	10.6064	10.9545	2.51403	11.0669	0	0	3.95957	0	9.90684	0	0	0	5.86415	0	0	11.5997	0	0	0	12.4438	0	13.2623	14.5807	0
IMDM-63	14.2138	13.1554	0	0	13.0765	15.4612	7.21813	13.0997	9.65852	14.3922	4.32336	0	0	12.1391	0	0	0	5.8058	12.1328	0	15.995	0	11.8712	13.2745	12.0776	10.3948	12.0459	12.1475	12.8197	0	0	0	0	10.6261	0	0	10.9976	7.66017	0	0	14.0322	0	14.5825	0	10.6644	9.77324	13.8616	15.435	0
IMDM-64	14.3421	13.0055	12.1566	0	12.2353	15.3029	5.26717	11.5417	11.324	12.6523	3.11347	0	0	12.5117	0	11.2284	11.7476	6.89437	0	9.47079	15.2953	3.23281	12.7517	13.5247	10.1449	0	8.74088	0	12.4178	0	0	3.31325	10.7631	9.95209	0	0	0	8.61623	0	0	11.9608	0	13.2342	0	11.1392	10.1103	14.47	15.159	0
IMDM-65	13.3691	12.7878	12.1618	0	12.631	14.493	6.29907	11.4644	10.8648	13.1329	3.47626	0	0	12.2521	0	11.2698	0	4.56424	11.0706	0	14.6386	0	11.1608	13.4188	10.3532	0	12.1539	11.6566	9.05091	0	0	1.53325	0	0	0	0	10.6916	3.97411	0	0	13.9132	0	11.9847	0	11.6263	8.17038	12.1691	15.295	0
IMDM-66	11.4321	11.3427	0	0	8.70784	13.9175	5.48227	11.0035	10.386	12.8841	3.28939	0	0	12.4556	6.46382	10.6524	6.81141	4.70084	11.66	0	15.67	2.2941	0	10.8368	8.12148	0	11.4371	3.17231	10.6782	0	0	6.70632	0	9.90806	0	0	9.85386	7.69318	0	0	10.8098	0	12.5507	0	10.6757	9.19269	12.5465	13.9896	0
IMDM-67	14.704	13.1203	13.4308	0	0	15.8261	6.72708	10.5179	10.8126	13.4806	0	10.7896	0	13.2102	9.2232	12.4444	10.8363	7.05699	12.7396	0	15.3994	2.11704	12.945	0	10.0277	0	11.5721	4.07073	10.6651	0	0	3.11378	0	8.51458	0	0	10.2118	6.85412	0	0	14.3193	0	14.2389	9.77284	8.06398	8.50257	13.8599	15.3137	0
IMDM-68	12.8919	12.783	0	0	11.3539	15.1785	0	11.3812	11.519	10.5356	0	0	11.3913	13.4578	0	11.7501	9.02766	0	12.1759	9.72665	15.5671	10.9662	11.3814	13.2659	7.99249	0	12.3545	2.46022	12.6262	10.3305	0	4.04618	10.9187	0	0	0	0	6.04018	0	0	11.1125	0	11.0076	11.1116	10.4763	7.22413	11.6429	14.6526	0
IMDM-69	12.5649	12.7038	0	0	11.956	15.1465	0	11.5863	10.2412	10.741	2.11016	11.0755	11.4393	10.7413	0	12.0269	3.4381	6.60491	10.432	9.6402	15.8713	0	13.2417	13.0706	9.06637	0	12.6873	11.6125	12.5049	9.28683	0	1.01607	10.9798	6.39599	0	0	0	8.20026	0	0	11.4223	0	11.4073	0	8.94611	5.84277	13.225	14.8029	0
IMDM-70	11.273	11.2397	12.9732	0	11.264	13.2925	0.716887	5.89332	10.6675	11.6568	0.211613	0	0	10.5892	0	10.2463	0	0	10.0062	0	15.947	1.70941	0	12.6241	10.3146	0	9.73776	0	11.6242	0	0	1.40951	0	0	0	0	0	7.04707	0	0	12.8646	0	13.4617	0	11.2409	6.98502	12.7617	14.7855	0
IMDM-71	12.6512	12.1031	12.152	0	11.5896	13.8551	2.71477	10.4122	10.0794	13.8685	3.19464	0	0	11.5839	0	0	0	5.58786	11.2073	10.317	16.6736	2.90922	1.57994	13.2605	10.3208	10.6871	12.809	2.15726	9.34439	0	0	3.52237	0	6.23621	0	0	0	0	0	0	13.5067	0	12.2111	0	11.2999	6.43083	14.1404	15.781	0
IMDM-72	12.1841	11.461	0	0	0	12.9028	0	10.8675	3.80984	13.7937	4.91088	0	0	11.8182	4.90039	0	0	7.78493	0	8.20566	15.977	1.44304	0	0	9.21121	0	10.546	10.0135	8.62226	0	0	3.74758	0	8.40707	0	0	0	7.55788	0	0	10.775	0	11.6505	0	11.9165	0	9.43175	14.3275	0
IMDM-73	12.9384	13.2399	11.9477	0	10.203	14.686	6.51042	9.42283	10.6436	13.582	1.6739	11.0598	0	11.3478	6.13929	12.2607	11.3807	0	13.1204	9.53946	15.4544	11.0702	13.6485	12.2284	10.8798	8.9693	10.8278	0	6.98266	0	0	3.51847	0	0	0	0	0	0	0	0	11.1485	0	13.4864	0	10.3501	0	13.7977	16.1281	0
IMDM-74	12.2986	11.9943	11.6298	0	12.4628	14.7584	0	11.0471	12.68	14.4842	4.64345	0	0	12.6764	0	12.8959	11.4568	0	11.2397	9.938	15.3409	12.7675	13.884	14.1138	9.37731	10.6872	11.6404	9.12998	11.2131	10.974	0	2.19416	10.4571	11.3175	0	0	0	4.89415	0	0	12.1657	0	14.777	10.581	12.1521	8.54833	12.223	15.6053	0
IMDM-75	15.3632	14.0621	11.3348	0	13.9158	16.1179	6.88721	12.2934	12.9562	15.3161	2.64177	0	0	12.9609	0	9.89699	0	0	9.89833	0	15.4689	3.30056	12.3514	15.0091	12.826	4.79012	13.4515	11.7311	12.6854	0	0	2.82715	0	9.71206	0	0	11.7854	8.38659	0	0	14.0867	0	14.6894	0	12.5259	10.5898	14.9483	15.4018	0
IMDM-76	14.2955	13.6499	0	0	13.0872	16.1072	6.73798	12.584	11.2729	14.0443	3.46122	0	0	14.8573	0	9.76277	4.91657	9.53172	12.7005	0	15.8066	10.2182	13.1005	14.0117	11.8639	8.99879	14.0066	0	12.125	0	0	0	10.8098	9.83545	0	0	8.15013	7.73926	0	0	13.3526	0	14.7397	0	13.0422	10.7145	14.4518	16.208	0
IMDM-77	12.7778	10.609	12.4643	0	13.1405	14.4333	0	12.2926	9.89609	11.8885	4.12203	0	0	12.2242	0	0	0	6.59812	10.8559	0	15.1988	3.39213	6.53487	12.3605	10.9528	9.45233	12.4601	2.89111	0	0	0	5.06216	0	8.85034	0	0	8.0692	9.03058	0	0	12.9125	0	13.503	0	11.7214	9.38598	12.0396	14.3555	0
IMDM-78	13.2405	11.4475	12.4981	0	11.935	14.704	0	10.5743	10.4723	13.5007	3.10261	0	0	12.7261	0	12.341	10.6243	5.5685	0	0	15.4809	12.1467	12.6735	13.0285	8.12351	0	9.86089	4.28948	11.5437	11.3195	11.2105	0	10.7325	10.2692	0	0	8.75222	0	0	0	12.593	0	11.8984	0	0	8.13897	13.0661	13.2618	0
IMDM-79	13.9642	11.5485	13.1242	0	11.5562	15.5276	3.98909	11.1457	11.1727	13.6225	4.08678	0	0	12.0318	0	12.3687	10.6338	8.95086	0	0	15.8825	1.56408	15.1306	14.7873	12.1564	10.1164	13.2822	0	12.5741	12.7048	0	2.29195	0	7.94455	0	4.73915	10.5905	4.56401	0	0	12.8614	0	13.6973	9.59375	11.5471	11.0861	14.0848	15.6951	0
IMDM-80	12.5674	12.7811	13.6274	0	12.9071	15.4036	4.39614	12.1481	0	13.3581	4.35193	0	0	13.2577	10.8383	12.6882	0	6.8557	0	0	16.4774	3.08252	10.9434	13.7991	9.25535	9.23682	12.4422	11.5904	8.47139	0	0	4.07074	0	0	0	0	11.1838	7.00769	0	0	13.1447	0	13.2191	0	11.1397	10.7768	13.3625	15.7663	0
IMDM-81	13.4158	12.4465	10.5472	0	11.0653	14.5978	0	10.5462	10.2975	11.7863	0	10.5584	0	12.1764	0	10.4152	10.7345	0	0	0	14.8858	2.14528	12.8426	12.9196	11.0422	9.61908	11.99	1.8557	10.1584	9.81701	0	4.18253	10.4143	10.9163	0	0	0	7.74268	10.2933	7.66991	13.141	0	12.6135	9.82784	12.9247	10.1673	13.9493	15.0391	0
IMDM-82	14.436	13.3625	14.6092	0	11.8659	15.4049	10.1829	11.8152	11.3891	12.3724	4.55505	0	0	13.2893	8.49665	13.1989	11.8346	6.56042	11.6543	0	15.8631	2.96718	13.4591	14.1091	11.8712	11.3929	12.9206	12.7646	10.299	9.69354	0	6.53028	0	11.7774	0	0	0	7.66464	0	0	14.2599	0	13.6658	9.5103	12.3163	9.75666	13.9606	15.7407	0
IMDM-83	12.3994	12.2315	11.9998	0	8.13865	14.1105	2.63126	9.70648	11.9364	13.0596	0	0	0	11.1247	9.27691	14.0923	0	10.6839	10.7255	0	16.444	1.88228	13.1635	10.836	8.41987	3.51713	12.125	11.0668	12.1437	15.4515	0	3.79956	10.4775	9.13875	0	3.76125	0	0	0	0	0	0	11.034	0	11.7189	7.88026	13.3639	15.2546	0
IMDM-84	11.8205	13.1533	12.0834	0	9.87824	14.1121	8.92036	10.8992	10.2629	13.4202	3.45304	0	0	12.2841	0	10.7811	10.2184	6.82073	12.6208	0	16.2132	1.44636	12.5851	10.8417	11.436	0	12.1634	12.82	9.9901	12.9447	0	5.37788	0	0	0	0	9.49469	7.83648	0	0	12.2782	0	12.796	0	12.1673	8.78134	14.5174	13.3178	0
IMDM-85	13.1905	12.3153	11.5583	0	0	14.7003	1.33903	11.6023	11.559	13.0269	1.21407	0	0	12.0059	0	13.4488	0	6.76559	10.4037	9.78359	15.3608	0	14.0923	12.9312	9.09812	7.72811	12.6948	10.5857	10.8203	13.9021	0	8.49176	0	10.212	0	0	0	7.80247	0	0	12.2613	0	11.3794	0	11.7296	8.23626	13.2834	15.012	0
IMDM-86	14.0717	14.226	12.7646	0	13.2318	15.7369	2.50066	11.4578	12.6787	14.4503	0	0	0	12.8073	0	10.7434	10.3005	6.3535	12.6328	0	15.5259	0	12.0952	13.9931	11.864	9.2672	12.4634	1.9333	13.2278	0	0	1.64111	0	10.163	0	0	9.39817	8.95417	0	0	14.271	0	11.4549	10.8452	12.3938	10.7824	13.7234	15.1687	0
IMDM-87	14.8095	13.5608	14.0776	0	13.1556	15.9308	7.92603	12.2656	12.9857	14.6505	1.71106	11.6363	0	11.6351	0	12.1416	11.6037	4.7322	13.4868	0	15.3978	11.4811	14.6604	13.0616	12.4791	0	13.4438	11.2822	12.5353	11.4272	0	2.26184	11.4361	11.8953	0	0	11.099	8.54792	0	0	12.3932	0	14.5305	11.5427	13.2989	10.3617	14.6064	15.8327	0
IMDM-88	13.2995	13.6523	10.6752	0	11.163	14.6467	2.81469	11.7154	12.2836	13.6251	8.07208	0	12.0197	12.9018	0	12.2863	11.1924	6.83412	12.949	0	14.1417	1.43526	12.4851	12.4935	9.82354	7.59382	11.8136	9.56167	11.3933	12.5461	0	3.57337	12.4201	8.64926	0	0	7.85677	7.59613	0	0	0	0	10.9618	0	12.4329	8.84302	14.3503	14.6482	0
IMDM-89	12.6033	11.8164	10.5478	0	11.128	14.9291	0.0859009	11.7214	7.7875	11.9063	1.92273	9.82349	10.4667	10.0784	0	10.1492	10.5269	5.62508	6.14536	0	14.8566	10.3423	12.8457	13.3938	0	0	12.3903	8.57003	10.8381	9.66713	0	4.7932	0	0	0	0	0	3.83995	0	0	11.3979	0	11.0907	0	9.52063	8.19878	13.2488	14.2765	0
IMDM-90	12.5777	12.7597	10.8959	0	11.9975	14.6655	0	12.5943	10.2332	13.2799	3.66676	0	10.1436	12.8833	0	0	11.0745	4.54478	11.3944	0	15.065	3.06073	12.9391	12.9704	8.15745	0	11.0493	4.06013	11.6089	0	0	2.76147	0	7.06222	0	0	0	6.63547	0	0	12.8541	0	12.9396	0	11.9996	9.71978	12.486	14.1217	0
IMDM-91	12.8181	11.155	10.4129	0	10.3763	13.2034	2.54025	0	7.37426	11.0948	3.77517	0	0	11.2188	7.65678	0	0	7.01403	8.32037	0	15.3706	0	0	10.5469	10.5433	8.2734	11.1556	4.59502	0	0	0	0	0	8.0118	0	0	10.4159	6.76779	0	0	11.3623	0	14.0834	0	10.4639	8.52416	0	13.9294	0
IMDM-92	12.796	12.9664	11.9035	0	10.2732	14.0942	0	11.2119	8.01391	12.8729	3.71955	0	0	12.2301	0	11.6072	0	7.25193	11.6048	0	16.0412	2.31961	10.2313	13.8017	11.7304	10.4742	12.1694	9.99575	9.29356	0	0	0	0	8.64995	0	0	0	0	0	0	13.2786	0	0	0	11.632	9.63849	14.1	14.4226	0
IMDM-93	13.284	13.6179	11.4118	0	10.9522	15.945	0	11.1128	10.943	14.6839	2.26273	10.5625	0	12.7774	0	11.1451	0	6.83433	13.1194	0	16.4326	12.1543	11.9393	11.5349	12.692	0	12.2257	3.75794	13.2937	10.7173	0	3.42495	0	10.2679	0	0	0	8.58199	0	0	12.5589	0	14.775	0	11.7271	9.87214	13.9037	14.3377	0
IMDM-94	13.8562	12.6142	0	0	11.5874	14.9616	10.1341	10.6622	10.1799	13.6502	3.82975	0	0	9.83783	6.27002	9.08548	0	6.41291	10.0417	0	15.92	3.28168	12.4219	10.3176	9.83432	9.33574	12.179	0	11.0009	0	0	3.17826	11.0119	0	0	0	10.5732	7.12966	0	0	13.2898	0	13.79	0	11.6595	9.16812	13.3192	14.4035	0
IMDM-95	12.7397	11.9434	12.1084	0	10.0898	13.713	5.41426	10.7693	7.97092	12.403	0	0	0	10.3803	0	0	0	0	9.92663	9.72746	15.7148	3.01797	12.6951	14.3758	11.9212	0.941396	10.875	11.5162	10.8975	0	0	3.97334	0	7.86097	0	0	0	8.76948	0	0	11.8095	0	13.4565	0	13.3569	9.68125	14.0195	14.5914	0
IMDM-96	14.1418	12.9822	12.5404	0	12.3443	15.7974	2.55626	11.8329	10.4789	13.557	4.86971	0	0	12.7352	8.70451	11.5417	0	6.13398	12.3846	0	15.9258	2.53672	12.3748	14.0549	11.5805	9.54664	10.7501	5.19525	10.7905	0	0	2.01981	0	8.7935	0	0	5.73474	7.2109	0	0	14.1841	0	13.7921	0	14.0598	9.16887	12.7648	15.0959	0
[truncated: 47 more columns]

## Sheet: CFO
	1	2	3	4	5	6	7	8	9	10	11	12	13	14	15	16	17	18	19	20	21	22	23	24	25	26	27	28	29	30	31	32	33	34	35	36	37	38	39	40	41	42	43	44	45	46	47	48	49
	ACTB	CD13	CD34	CD4	CD8	GAPDH	HBQ1	IGHD	LMO4	NFE2	RXRA	SWAP70	AHRR	CD14	CD36	CD55	CDK6	GATA1	HLA-DRA	IKZF5	LMO7	NFKB1	SOX4	TAL1	ANK1	CD16	CD38	CD56	CEBPA	GATA2	HMGA2	IL7R	MEIS1	N-MYC	SOX5	TCF3	CD10	CD19	CD3E	CD61	CREB5	GATA3	HNMT	IL9R	MLL4	PBX1	SP1	THY1	CD11b
Average	15.5138	14.7505	11.6456	0.0473636	14.125	17.2744	5.39462	13.7843	12.7842	15.278	2.40648	2.72845	0.381105	14.5889	1.11169	7.56441	3.4293	7.99118	12.4846	1.97324	16.3987	3.76673	14.0876	15.0095	13.1771	4.81073	13.8429	6.66083	12.8723	5.20342	1.06608	2.54769	3.43611	10.3019	0.163966	0.116444	1.20577	9.16876	0.72494	0.590345	14.677	0.486502	14.8973	1.05617	13.2652	10.9087	15.1325	16.6222	0
CFO-1	17.2399	16.1065	0	0	15.481	17.7075	4.42992	15.8944	14.9577	16.3771	1.68756	0	0	16.3038	0	0	0	12.1233	0	0	17.0734	0	14.2665	16.2885	14.9838	0	14.1424	0	13.8871	0	0	0	0	12.1305	0	0	0	10.9418	0	0	15.3016	0	15.709	0	14.6586	11.0819	16.1019	16.9499	0
CFO-2	17.897	15.5755	12.904	0	14.66	19.6276	7.527	15.1879	14.2113	15.637	2.62473	11.9205	0	15.1237	0	12.9376	0	8.03004	15.0177	11.5474	15.747	13.3237	11.8365	16.1317	14.0496	6.91162	13.0753	12.0795	15.1912	12.797	0	0.2903	0	12.7978	0	0	0	6.81095	0	0	14.8891	0	15.2233	0	13.796	11.6382	15.4173	17.637	0
CFO-3	14.7473	11.9911	13.7709	0	12.7326	15.9169	5.99732	12.6901	12.5121	14.5534	3.19642	11.912	11.588	14.1453	0	11.7897	0	5.87738	12.2111	9.35524	14.5618	13.1189	13.618	14.3992	11.1163	0	11.4101	0	12.4281	14.3173	0	0	12.6928	10.5927	0	0	0	4.52631	0	0	13.512	0	13.6947	0	12.3305	9.10603	14.0388	15.0373	0
CFO-4	15.4584	15.1648	14.3669	0	14.152	17.8806	5.68842	12.4651	14.1556	14.9061	0.807402	12.1756	0	14.1272	0	12.9123	11.8641	8.43174	14.7183	0	16.3563	0	14.8035	14.0358	13.0137	0	12.748	0	13.5584	11.8684	11.5716	0	11.5707	10.7029	0	0	0	9.15815	0	0	15.0212	0	13.2842	0	11.3858	9.93635	15.3153	16.5484	0
CFO-5	16.0035	15.3756	14.8268	0	15.0317	17.7278	2.27347	14.2524	13.3669	15.6906	3.6012	0	0	13.3774	0	4.79667	0	8.84566	13.7124	0	16.3434	10.7195	14.2875	15.2377	12.8622	11.3633	13.8554	12.7086	12.8355	11.8035	0	4.31389	0	9.40385	0	0	0	10.4796	2.33547	0	15.0259	0	14.1629	0	14.2677	11.1596	15.4729	16.3835	0
CFO-6	16.6501	16.1763	15.8992	0	14.4081	18.5914	8.67009	15.2857	13.8369	16.9283	0.825465	0	0	14.6342	0	0	0	10.1727	14.2283	0	17.1304	11.8993	14.7997	16.1962	12.7529	3.58391	15.3471	10.6757	14.1454	0	0	0	12.3786	9.97817	0	0	0	10.3293	0	0	15.3907	0	15.6499	0	13.3166	11.2797	15.3776	17.0601	0
CFO-7	13.7916	15.5622	14.1731	0	14.6562	16.7313	11.9016	14.8284	13.7596	15.4715	3.21595	0	0	14.7677	0	5.07691	0	8.76682	0	0	17.136	1.9905	13.8406	15.3549	14.1798	10.6663	14.9505	2.35039	13.7991	4.21163	0	7.55935	0	11.8958	0	0	0	10.165	0	0	15.037	0	14.9233	0	14.3351	11.9193	15.9157	17.6016	0
CFO-8	18.2348	16.3109	16.0925	0	14.143	18.2452	9.98475	15.3309	9.97251	17.6603	6.91157	13.6768	0	17.3464	10.2839	15.7101	0	11.4361	15.5743	0	18.8218	7.7431	15.4267	16.6319	14.7575	0	15.219	13.7916	14.6136	14.6848	1.06076	4.76277	12.5333	12.9318	0	0	12.1607	10.5892	6.20742	0	16.2563	0	16.6501	0	15.1884	11.828	15.1889	18.3448	0
CFO-9	13.9956	14.6242	13.1883	0	15.5947	16.8882	6.43556	14.061	13.5341	14.4382	3.86256	0	0	14.7031	0	11.301	0	8.49574	13.2791	0	16.5609	4.34326	13.8127	15.219	14.6155	0	14.6357	2.86438	13.9589	0	0	4.53603	0	9.97497	0	0	0	10.2213	0	0	14.6438	0	15.4475	0	14.1168	10.7537	15.2091	16.6656	0
CFO-10	17.3583	17.3416	16.3129	0	15.1607	18.9313	3.26832	15.4135	15.2422	17.3072	1.13156	0	0	16.6348	1.43619	0.457623	0	12.8199	14.7978	0	17.5728	3.03821	16.3405	16.9865	15.3331	7.83374	15.5366	12.6138	14.5142	12.1583	0	3.01452	14.0206	11.2155	0	0	0	13.0628	0	0	16.7786	0	17.5776	0	15.7677	12.4454	16.9366	17.6783	0
CFO-11	15.5816	12.9044	13.1356	0	12.7241	17.2599	10.7916	12.2851	12.1878	13.7271	0	0	0	11.2837	0	14.6898	11.7775	13.02	12.0496	0	16.0865	0	13.93	14.3669	12.4411	10.4368	11.7507	10.5609	11.5013	12.4916	0	1.27107	10.6592	7.8814	0	0	0	6.71294	0	10.8428	13.1264	0	0	0	12.4209	8.55915	13.5765	15.7316	0
CFO-12	15.5761	12.7982	13.002	0	13.525	16.1657	4.50615	11.6273	4.5147	14.4705	2.95438	0	0	13.4121	0	13.3193	0	6.30366	13.0703	0	16.1871	11.2791	13.6736	14.3081	9.71132	0	11.7005	0	10.584	13.0661	0	3.1835	0	9.77757	0	0	0	7.81061	0	0	12.2582	0	13.725	0	11.1377	10.1948	14.3762	15.3261	0
CFO-13	16.5835	15.904	14.3568	0	15.4537	17.4551	2.4535	15.079	14.2431	15.8998	0.918941	0	0	15.9874	0	10.3295	12.3329	10.6125	15.7953	0	16.9047	0	16.0998	16.1575	14.5082	0	14.5594	0	13.121	13.6435	0	2.46793	14.3086	11.8828	0	0	0	9.33525	0	0	14.4352	12.547	14.4567	0	14.7007	11.8379	15.291	17.2235	0
CFO-14	16.8792	14.8141	16.2823	0	15.8826	17.9841	6.53922	14.6216	14.7518	16.0526	0	0	0	16.0991	0	12.236	0	11.9703	14.9676	0	16.7255	1.96197	15.3235	14.7328	13.8404	3.22839	15.9123	9.3223	14.0195	13.7292	0	0	0	9.91265	0	0	0	9.29344	0	0	17.0098	0	15.354	0	13.2369	11.8699	15.5498	18.5592	0
CFO-15	16.0403	15.7471	15.7148	0	13.5717	18.2451	2.09027	14.1911	14.2696	15.4763	11.3669	0	0	14.8021	0	13.5508	10.649	9.70405	14.3643	0	16.0215	0	14.5875	15.43	14.3199	0	13.0576	0	13.8443	12.7703	0	3.64649	13.998	8.75139	0	0	0	10.5633	0	0	13.1709	0	15.2016	0	13.2843	10.193	14.0404	16.9403	0
CFO-16	17.5735	17.2301	17.2439	0	16.009	18.7461	7.3735	16.0351	14.096	17.1663	4.50331	0	0	16.7665	13.7125	15.2725	0	12.8164	16.9147	12.3701	18.487	4.45581	13.7522	16.1322	14.3839	10.5763	14.8912	14.2312	14.9817	0	0	4.55184	0	12.1009	0	0	0	10.9412	0	0	17.1285	0	17.0884	0	15.1166	11.9697	16.5555	18.8035	0
CFO-17	13.8435	14.9869	13.4665	0	13.583	16.9459	6.42348	14.1371	13.1366	14.9802	4.24337	0	0	13.8714	9.25578	14.4208	0	8.29015	14.5114	0	16.4193	0	14.0891	15.2611	13.1312	9.13456	13.0166	13.0524	11.7594	0	0	4.1821	0	10.9347	6.31194	0	9.67496	10.0491	0	0	14.6717	0	14.9581	0	13.46	10.175	14.4241	14.7135	0
CFO-18	14.2591	14.9782	14.5476	0	13.9831	17.2956	7.63915	13.8868	13.8403	14.5522	0	0	0	15.0641	0	4.09889	0	10.1718	12.4749	0	15.9211	0	13.0521	15.2713	12.8139	12.5649	14.163	12.9204	12.356	0	0	3.10438	0	0	0	0	0	9.52301	0	0	14.7038	0	13.3559	0	13.6776	9.91742	15.272	15.7491	0
CFO-19	16.8716	15.4097	15.3726	0	14.3862	17.564	8.92161	14.6177	12.7161	16.2916	1.65642	14.1363	0	12.5747	0	14.5374	8.16959	0	14.996	0	16.8182	12.5214	15.4896	14.9569	14.0618	0	14.9421	12.1572	11.021	15.7616	0	2.71972	12.9407	10.6669	0	0	0	8.38827	0	0	15.3692	0	15.6968	0	13.1864	10.1077	15.2491	16.8316	0
CFO-20	16.8184	14.9408	0	0	15.2308	17.4633	7.86842	13.6876	13.4836	16.0237	3.22936	0	0	14.9075	0	11.1411	0	10.2822	14.9608	0	17.1397	0	14.4594	15.8839	13.9472	10.0856	14.8623	0	10.7692	0	0	0	0	9.67787	0	0	0.338237	9.94536	0	0	15.6999	0	16.9162	0	13.9846	12.3673	13.5934	17.1984	0
CFO-21	13.8222	14.998	0	0	12.8069	15.8001	2.51225	9.38227	12.251	14.6779	3.22522	0	0	13.2305	0	9.71952	0	9.75026	13.3574	0	15.7986	0	13.8637	14.0718	13.4614	12.5469	13.7197	11.6731	12.9063	0	0	4.22606	0	8.54816	0	0	0	6.88588	0	0	12.8567	0	13.7462	0	13.2255	9.3223	14.6248	15.3022	0
CFO-22	16.1585	14.468	13.155	0	14.6883	17.9514	4.23846	14.572	13.5676	15.7492	4.31557	0	0	13.5013	0	12.6042	11.2363	10.3591	13.8268	0	16.4641	0	13.8724	15.0184	12.9397	11.135	14.2309	10.222	14.2874	0	0	4.3061	11.4144	10.6351	0	0	0	10.8918	0	0	14.6862	0	15.7387	0	14.0629	11.6932	14.8043	15.4785	0
CFO-23	14.1145	12.125	0	0	7.97237	15.5495	6.58449	13.4112	11.7374	13.9705	2.8956	0	6.36503	13.9802	0	0	0	7.73064	0	0	16.3589	1.58422	12.6255	12.867	11.2432	0	11.4643	10.3166	8.39409	0	0	1.02941	0	8.54304	0	0	0	8.43258	0	0	13.2471	0	14.8542	0	10.8817	6.73152	13.8305	15.6545	0
CFO-24	15.47	15.6713	15.2127	0	15.3444	18.0618	2.07003	15.0248	12.6933	16.029	2.69576	0	0	15.3949	0	0	12.4572	8.27695	14.0803	11.3684	17.1301	12.9048	15.1731	16.0013	13.346	9.40761	15.4713	0	14.7761	0	0.703897	5.35034	0	10.9596	0	3.9186	0	10.9913	0	0	15.6847	0	14.9956	0	14.1169	11.3718	15.1554	17.65	0
CFO-25	15.0093	15.9129	11.8824	0	14.2399	16.8148	3.17928	13.8964	14.0528	14.9917	1.71419	0	0	14.3952	0	0	0	0	12.321	0	15.8076	0	14.0397	15.462	13.6449	0	13.3902	0	11.5027	0	0	0	0	9.54809	0	0	0	4.56911	0	0	13.8033	0	13.036	0	13.3013	7.88741	15.1798	17.1793	0
CFO-26	15.7238	15.6682	14.6033	0	14.8087	18.1324	5.51382	13.5235	13.8493	14.7149	3.34463	0	0	15.137	0	1.4952	0	10.391	15.6035	12.2305	16.9915	3.66941	14.4468	16.509	13.704	0	14.7627	12.347	13.7528	0	0	3.1105	0	12.0368	0	0	0	9.07957	0	0	16.3466	0	15.9045	0	13.7125	10.891	13.2622	18.2238	0
CFO-27	15.8157	15.5484	14.1865	0	15.4969	17.1861	2.39572	15.2396	13.5034	16.0366	2.17627	0	0	15.3575	0	0	0	8.88352	13.664	0	15.3597	0	14.6209	14.9134	13.5702	5.07882	12.8661	15.0995	14.1228	0	0	0	0	12.1973	0	0	0	8.14863	0	0	14.2725	0	14.3863	0	12.9419	11.9671	16.5028	17.0257	0
CFO-28	16.2976	16.0644	11.9579	0	14.8809	18.9104	3.67759	13.418	14.1742	15.9582	0	0	0	15.0392	4.40618	14.3451	5.69955	11.0146	12.1934	0	16.7966	11.9601	13.8578	15.9294	14.0636	0	15.1744	6.59701	12.8275	0	0	12.505	0	9.95732	0	0	0	9.73921	12.8344	0	15.6647	10.8297	15.1369	0	13.3624	11.7102	15.4841	16.7776	0
CFO-29	15.5633	17.1584	15.6851	0	15.5055	18.3355	6.33328	15.8614	14.5873	16.5811	0	0	0	16.456	0	7.07852	0	10.4725	13.9001	0	16.9142	4.70893	14.5095	16.0654	15.0158	10.9545	15.1067	14.3052	14.0968	0	0	0.909176	0	10.6331	0	0	0	11.1212	0	0	15.8054	0	16.2149	0	14.8444	12.1143	16.0743	17.9233	0
CFO-30	16.921	15.4307	14.7212	0	14.9634	18.2386	2.54101	15.3443	14.9857	17.6772	4.914	0	0	16.1136	0	14.0856	0	11.9596	14.9994	11.8248	17.7007	2.56886	14.825	16.6432	15.6306	0	15.9839	0	14.8339	0	0	7.22118	0	11.3833	0	0	10.3857	12.269	0	0	16.2314	0	16.1547	4.73455	15.4248	12.3123	16.6713	17.061	0
CFO-31	14.5014	13.0677	12.7284	0	12.9182	16.2966	5.87143	12.8085	12.7435	14.8143	1.84516	10.2694	0	14.0361	0	0	11.3339	0	12.5982	0	14.7947	11.087	13.7518	14.0548	9.76897	8.53924	12.8888	0	11.7294	13.3914	0	0	10.7544	8.2619	0	0	0	8.38552	0	0	13.4055	0	14.0897	0	12.6073	9.43918	14.4574	15.8714	0
CFO-32	15.5012	14.0805	12.1241	0	14.0926	16.8396	3.42119	13.9057	11.818	14.7774	2.17734	0	0	14.486	0	0	0	0	12.6979	0	15.4079	11.1936	12.3533	13.9762	12.169	11.0366	12.3296	11.2526	11.1685	0	0	0.761842	11.7515	9.30548	0	0	0	7.50002	0	0	11.7444	0	13.6711	0	11.9453	7.63489	14.1799	15.9112	0
CFO-33	14.9599	13.1078	12.7298	0	12.5271	16.479	1.53986	13.4527	10.7996	14.2144	6.4712	0	12.3595	14.0381	9.52919	13.1717	10.7335	7.20735	0	0	18.2902	11.5388	14.1081	14.6172	12.4941	12.6989	11.4965	0	12.5702	14.4899	11.4969	8.18987	11.5949	10.5995	0	0	0	8.46389	4.51761	0	11.6496	0	14.8916	0	11.6822	9.21018	14.1982	16.3299	0
CFO-34	15.0342	13.3312	13.6628	0	14.4643	16.2752	2.31417	11.933	12.0276	15.2576	3.39721	0	0	15.1959	0	0	0	0	0	0	15.5873	0	13.3309	13.1837	12.7738	10.8489	14.2178	13.0968	10.6856	0	0	3.81372	0	10.6375	0	0	0	9.83736	8.63812	0	12.9488	0	13.359	0	12.5123	8.86764	14.4336	15.5942	0
CFO-35	13.0583	13.3938	12.9001	0	12.5225	15.7829	6.00833	13.2294	10.7995	14.4312	0	11.2135	0	12.6716	0	0	10.8051	6.38543	12.277	0	14.7342	0.565434	12.7581	12.9171	13.1824	0	12.952	0	13.0509	0	0	0	10.7454	9.96399	0	0	0	6.75911	0	0	13.6995	0	11.8	0	13.1937	9.8062	13.2789	15.0183	0
CFO-36	16.5154	14.685	0	0	14.3352	18.2361	6.05545	12.4075	11.4792	14.1779	9.67272	13.3444	0	13.1891	0	13.0528	10.7097	7.45025	13.4239	0	15.4503	11.5771	12.002	13.0212	13.0737	9.12591	13.4644	7.52288	13.4488	0	0	1.42227	0	9.41836	0	0	0	8.51654	0	0	14.3724	0	13.8719	0	12.0332	8.3277	15.3098	16.8454	0
CFO-37	16.8614	15.5797	13.9168	0	14.281	18.406	3.49137	14.943	13.6329	16.6788	3.54317	13.03	0	16.2364	0	14.2387	0	9.86284	14.9627	0	16.5733	11.6565	13.8484	15.7944	12.6855	0	14.5342	16.2241	13.4757	14.9914	0	2.37791	14.9864	12.7673	0	0	5.74616	10.3258	0	0	15.1933	0	14.5948	0	14.1571	9.85808	14.5302	16.9814	0
CFO-38	16.3964	14.0685	14.4192	0	15.3194	17.4305	1.81641	14.0956	14.1783	16.2675	0	0	0	14.8659	0	0	0	5.82298	0	0	16.543	2.70339	13.8705	15.7688	13.8428	0	13.4863	0	11.7605	0	0	0	0	11.5151	0	0	0	9.59052	0	0	15.8281	0	15.7003	0	14.1792	10.7475	15.5495	18.9464	0
CFO-39	16.8125	16.8644	0	0	15.3639	18.4494	4.10249	13.7203	14.0488	16.6669	1.01195	0	0	15.4603	0	0	4.29623	11.6788	15.5598	10.0761	16.982	0	15.2895	15.3465	14.6796	0	15.9351	0	14.6339	0	0	3.11563	0	12.093	0	0	0	0	0	0	15.7437	0	16.5194	0	15.0924	11.8912	16.3351	18.2225	0
CFO-40	15.3251	16.0238	16.4025	0	14.7592	18.1857	8.21513	15.0407	14.65	17.1356	1.66807	0	0	15.1653	0	0	0	9.07206	11.5433	0	17.5555	0	15.0202	16.1045	14.9312	0	14.7388	10.4527	14.6702	0	0	0	0	12.3147	0	0	0	10.0814	0	0	15.2848	0	16.7672	0	14.9632	12.2792	15.2264	17.6951	0
CFO-41	17.8414	17.5719	14.9228	0.491615	16.905	18.5851	3.6014	16.7516	15.0902	17.763	6.41277	0	0	16.9315	11.3336	17.2581	0	13.4308	15.9664	0	19.0796	4.38343	15.9907	17.4018	14.1776	13.4143	16.277	3.41967	15.531	0	0	5.90746	0	12.7016	0	0	12.7306	14.0085	0	0	14.8945	0	17.6054	9.00269	15.6684	12.569	18.0786	18.2014	0
CFO-42	17.4251	16.5269	16.0847	0	15.5283	18.8377	8.25508	16.2672	13.5422	17.4478	3.922	0	0	17.032	0	14.492	0	12.1574	15.257	0	17.7545	0	15.2343	16.359	14.4438	14.4578	16.1238	12.5863	14.8824	0	1.9443	3.62797	0	12.7692	0	0	13.1832	11.9923	0	0	16.6899	0	16.3614	0	14.5473	12.2031	15.6071	17.6551	0
CFO-43	16.1138	13.8307	12.0108	0	14.053	16.0432	1.70384	13.7107	12.5558	14.8627	4.20244	0	0	13.6979	0	0	0	0	7.15913	0	15.8026	3.20112	12.9747	13.9127	11.9379	0	11.3485	0	12.5365	13.1838	0	2.79358	0	9.08606	0	0	0	0	0	0	14.6262	0	14.2433	0	12.494	10.8489	13.8409	15.9338	0
CFO-44	16.1742	13.8126	0	0	12.6145	16.0173	7.51424	14.7197	12.8365	14.2429	4.23187	0	0	14.3482	0	0	0	7.81247	12.8379	11.5243	16.2513	0	14.3141	15.2842	10.9294	0	13.1301	11.6367	10.5625	1.00424	0	3.30368	0	11.2738	0	0	0	9.56834	0	0	15.3742	0	14.7652	0	0	11.2083	13.9153	16.8942	0
CFO-45	15.7146	15.2212	13.8628	0	14.0559	17.7199	5.97463	13.629	10.8171	15.5998	0	0	0	15.2673	0	0	6.17431	6.68173	14.0906	11.102	14.8199	1.13825	13.5837	14.945	13.05	0	14.5546	0.569756	10.0291	13.0746	0	2.41246	0	11.0531	0	0	0	8.35424	0	0	14.1433	0	14.9837	0	12.1139	10.3208	14.159	16.6146	0
CFO-46	16.1814	13.7632	0	0	14.1848	17.3078	9.68139	14.6979	13.452	14.7188	3.86008	0	0	14.5191	0	0	12.6833	10.941	14.7132	0	16.8955	0	14.4388	14.8345	13.6538	9.7113	13.5839	3.42725	12.0714	12.0514	0	1.28674	11.7266	10.1492	0	0	0	9.96491	1.27266	0	14.779	0	15.5059	11.1996	13.3979	11.6742	15.2983	17.3114	0
CFO-47	15.1595	15.1352	12.4013	0	9.83726	17.4329	11.4395	0	11.821	15.387	1.86167	12.2431	0	14.1928	0	13.0208	12.5964	6.98448	13.6828	0	15.1179	2.11622	14.6702	14.8581	12.6167	10.0791	14.1793	0	12.6625	10.4095	9.49802	0	0	8.89578	0	0	0	7.67537	0	0	14.3066	0	14.1407	0	11.4597	9.98437	14.5081	16.0695	0
CFO-48	14.6339	14.9206	15.4632	0	13.1955	17.0349	8.9239	13.1145	11.9368	14.0197	2.77094	0	0	13.5688	0	11.5422	11.0215	9.15882	12.8416	10.0662	15.1074	2.11977	13.7453	14.2404	12.7444	9.59569	11.3926	10.2225	11.94	3.4539	9.58182	0.789265	0	10.8632	0	0	0	7.67573	2.24026	0	13.8077	0	14.1661	0	12.5715	9.89295	13.7138	15.3839	0
CFO-49	17.201	16.8027	14.8153	0	16.0902	18.6097	7.20097	15.6857	15.3018	17.0678	0	0	0	16.9032	0	0	0	11.5156	15.7023	0	17.4216	0	15.7597	16.8897	16.238	0	16.1394	0	15.0205	0	0	2.70793	0	13.1987	0	0	0	10.6687	0	0	16.7045	0	16.7119	0	16.685	12.8428	17.4473	18.121	0
CFO-50	15.6864	14.8461	12.4477	0	14.4401	17.0155	2.16637	12.7017	13.3717	14.9194	0	11.93	0	13.2911	0	13.004	11.332	10.1323	14.4772	5.7608	16.1682	0	15.0738	14.7598	13.3491	0	14.6022	7.0143	14.0869	13.4164	0	4.16404	0	12.4474	0	0	0	8.13964	0	0	15.0736	0	14.8505	12.4852	13.339	10.8515	14.8901	15.5864	0
CFO-51	16.288	13.7879	0	0	14.0777	16.8526	9.93802	13.9789	11.7368	15.7542	4.3788	0	0	15.3589	1.62561	12.9856	0	10.3504	13.0732	0	17.0158	0	14.1288	14.6725	14.5712	12.8859	15.1127	0	13.0533	0	0	0	0	11.5201	0	0	0	9.55126	0	0	15.5324	0	14.7311	0	14.0583	11.7281	15.7685	16.828	0
CFO-52	14.8683	13.8891	0	0	14.2924	16.8562	3.58832	13.8732	13.5575	15.305	0.184794	0	0	14.3738	0	0	0	9.49026	13.0944	0	15.6609	1.49549	13.2228	13.6417	12.1745	0	12.9534	8.78371	12.5635	0.66832	0	0	0	10.1002	0	0	0	9.25761	0	0	15.6708	0	14.9794	0	13.8889	11.5037	15.3529	16.2583	0
CFO-53	12.5723	12.2756	0	1.88823	12.0964	14.7952	4.87228	11.1237	11.5958	13.6149	3.04802	0	0	12.6905	0	0	0	0	11.244	0	14.7395	0.523011	12.8101	13.3589	10.8101	0	12.4536	0	9.72197	0	0	3.79213	0	8.90834	0	0	0	5.1693	0	0	12.6208	0	12.626	0	11.2794	7.64385	13.7681	15.2623	0
CFO-54	15.1617	14.7224	13.831	0	13.5519	15.9958	2.0817	13.8333	12.9943	13.9585	1.30152	0	0	13.8911	0	3.95926	0	8.28214	13.3409	0	16.0374	0	13.0596	15.174	13.3992	3.91501	13.8578	10.3407	11.3607	0	0	0.102759	0	10.0988	0	0	0	7.47424	0	0	14.4963	0	13.554	6.90478	13.3982	10.4403	14.0684	17.9217	0
CFO-55	15.0227	12.534	12.8238	0	13.4343	17.4989	2.29267	14.2079	11.1965	13.5191	0	12.627	3.37827	13.0631	0	14.666	11.572	8.97711	14.611	0	17.2568	12.8373	15.4593	15.5737	11.7249	0	12.5089	11.9731	12.8586	12.2927	0	6.58027	13.9983	9.56777	0	0	11.5853	6.36839	0	0	13.5366	0	14.9832	13.122	12.281	11.2408	14.9038	15.4327	0
CFO-56	15.0082	14.2348	3.62329	0	14.5389	18.0321	3.87818	14.4075	12.3307	15.0166	0	12.566	0	15.2433	0	0	12.5225	5.9233	14.6931	0	16.1986	0	14.7309	14.9951	12.3916	0	13.7961	0	13.1447	0	0	1.98018	0	9.53763	0	0	0	6.86837	0	0	15.0343	0	15.8049	0	13.3012	11.7989	15.1827	16.3982	0
CFO-57	12.7328	13.2667	10.841	0	11.9408	13.9729	4.66284	11.3624	10.0415	12.8312	0.725429	0	0	13.0797	0	3.10376	4.57468	0	11.326	0	15.2694	0	12.4042	12.3956	10.2826	0	10.4851	0	11.2314	4.23284	0	0	0	9.22615	0	0	0	5.81017	8.43676	0	11.9635	0	13.3966	0	0	10.2014	12.2496	15.3128	0
CFO-58	14.7886	13.0918	13.27	0	13.9427	16.0389	0.928583	13.6158	11.0765	15.114	3.86596	0	0	14.6805	8.39585	13.5717	0	8.01534	12.5397	0	16.2386	2.24544	13.6218	13.4279	13.0013	12.0309	10.9106	10.2001	12.8398	10.0886	0	8.79134	0	8.79545	0	0	0	10.6867	0	0	13.4626	0	15.664	0	13.6459	11.2036	14.5824	15.1986	0
CFO-59	15.3958	13.9487	13.196	0	12.126	17.3168	9.58575	13.8844	13.0095	15.5465	3.00794	0	0	14.4459	0	13.3634	0	6.67363	13.9398	0	16.5738	11.1411	13.8315	14.5401	13.1421	9.4417	13.7612	10.8818	12.8418	12.0158	0	0	0	10.7662	0	0	0	10.4181	9.84348	0	14.2033	0	14.7869	0	12.6175	10.6435	15.5156	15.8858	0
CFO-60	16.0768	15.3231	14.2962	0	15.3031	18.3603	3.5668	16.0065	13.8518	15.7776	2.24027	12.7701	0	16.6144	0	12.2704	0	11.7656	13.7511	11.4973	17.5222	0	15.0487	15.8847	14.6153	6.36131	15.9196	11.5604	14.9048	11.6568	0	3.07781	0	12.3067	0	0	0	12.7931	0	0	15.9527	0	16.3013	11.0398	14.8799	12.622	16.5887	17.4668	0
CFO-61	15.4689	15.2589	13.537	0	15.0142	17.2758	8.1889	15.1629	13.3806	15.5205	0	0	0	15.5907	0	0	0	10.7824	13.2744	0	16.2958	0	13.5918	15.2392	13.5597	0	14.9806	0	12.1149	0	0	1.85618	0	12.0066	0	0	0	9.93244	0	0	15.3987	0	15.4594	0	14.047	11.3041	16.3405	15.9589	0
CFO-62	13.918	12.8289	12.4626	0	13.6152	16.479	2.66797	12.14	11.1866	13.9419	0	10.7233	0	13.9249	0	13.3845	11.1362	6.01159	11.3721	0	15.9072	0	14.7933	12.5324	9.85038	1.10642	12.5854	11.6952	0	11.918	0	0	11.1504	9.86204	0.527751	0	0	6.94393	0	0	13.1181	0	14.6299	0	14.3949	10.3479	15.2536	15.858	0
CFO-63	13.9239	13.7525	15.5432	0	13.9412	16.4315	6.56386	13.3964	12.6995	15.2224	0	0	0	12.7604	0	0	0	7.19141	14.3038	0	14.1227	0	12.1877	13.9036	12.4326	0	11.9795	0	12.0479	0	0	0.136613	0	0	0	0	0	8.00625	0	0	13.5172	0	14.0483	0	12.463	8.37537	13.6538	16.4639	0
CFO-64	14.5475	15.1686	12.6156	0	14.5107	16.8131	4.7575	14.4169	13.2747	14.9958	0	0	0	14.712	0	0	0	8.22559	13.8244	0	16.4857	0.295928	13.0874	14.9583	13.9507	0	12.9348	5.13319	12.4078	0	0	0	0	7.76221	0	0	0	8.67156	0	5.43719	13.9892	0	14.6575	0	13.0975	10.273	15.2158	16.0275	0
CFO-65	16.2869	13.6357	14.1302	0	15.0523	16.6894	2.88689	12.481	12.6691	13.952	1.68483	12.2173	0	13.4023	0	12.5638	11.6826	0	13.8687	0	14.9505	0	14.5278	13.4531	11.2459	0	12.9054	0	11.5541	0	0	0.248831	0	11.3767	0	0	0	7.40642	0	0	12.3741	0	15.883	0	13.9518	9.50718	13.9339	17.5269	0
CFO-66	14.4953	16.3689	14.878	0	15.8153	17.4629	11.2853	14.2071	13.5195	14.9037	4.60533	0	0	16.3911	14.4451	14.012	13.0716	11.1301	13.242	0	18.7733	3.01394	16.0421	16.2438	14.7919	13.0035	12.1993	13.1809	15.5742	12.4453	12.686	5.59308	0	12.1889	0	0	0	10.5747	3.9893	0	16.0081	10.4514	15.5117	0	15.3116	11.7384	17.2245	17.9353	0
CFO-67	14.2619	13.4668	0	0	13.8238	16.0896	2.42195	13.5837	11.2533	13.9294	0.440413	0	0	13.5627	0	3.20642	0	0	0	0	16.2312	0	13.3828	13.7454	12.2312	0	13.3299	0	11.4255	0	0	2.51982	0	10.5033	0	0	0	8.69987	0	0	15.0588	0	14.5951	0	13.5879	9.97469	15.2006	16.0419	0
CFO-68	13.0506	14.1775	14.1216	0	11.6732	16.1853	3.57062	11.6233	12.6264	13.415	1.18362	0	0	12.7592	0	11.133	10.5502	7.80742	11.3198	0	14.9738	0	12.673	12.7951	12.0868	0	12.2972	0	11.2608	9.31062	0	2.40457	0	8.59927	0	0	0	3.58681	5.57443	0	13.8928	0	13.4581	0	11.0892	10.1348	13.8178	15.6706	0
CFO-69	13.9229	13.5259	11.8858	0	13.4763	16.2202	3.66289	12.4022	12.0006	14.7017	0	0	0	12.8183	0	11.2251	0	6.10548	13.2725	0	15.0976	10.365	12.6922	13.3531	12.233	0	13.8438	0	11.8965	0	10.247	0	0	9.9759	0	0	0	6.67168	0	0	13.4843	0	13.8506	0	11.8035	10.6301	14.063	15.6029	0
CFO-70	15.153	13.3468	12.8011	0	13.7802	16.7273	3.18302	13.0889	11.944	15.0813	0.645926	10.8645	0	13.7179	0	12.6436	11.3856	9.63696	12.8492	0	15.6108	11.631	13.6614	14.6266	11.9976	12.1915	13.299	10.9976	11.5724	10.843	0	2.56104	12.8235	10.2419	0	0	2.86211	9.56141	0	0	13.1244	0	15.1101	10.0355	11.9772	10.4826	14.7714	15.243	0
CFO-71	15.4191	14.283	11.58	0	13.4105	16.5105	7.9791	13.9233	13.4493	13.6243	0.372805	0	0	14.6931	0	11.3867	0	8.37877	11.1229	0	15.4686	3.27761	14.4205	13.8842	12.1782	0	14.1524	0	13.0044	10.9391	0	2.86626	0	10.8212	0	0	0	10.6381	0	0	14.8216	0	15.4194	0	13.2066	10.8869	15.4884	16.8391	0
CFO-72	14.8348	14.6493	13.3338	0	14.382	18.3378	8.93479	13.2851	11.1689	14.798	9.18747	12.1547	2.89523	14.1931	0	12.6952	11.5137	7.26355	12.2135	9.17857	15.6409	11.2368	13.6094	14.6977	11.9451	10.9435	13.7871	11.9812	12.6929	0	0	4.19618	10.5994	10.7253	0	0	3.18843	8.69763	3.70436	0	13.6239	0	14.4149	0	13.3515	11.2746	14.1524	15.9848	0
CFO-73	13.7213	11.0095	13.0615	0	13.2729	15.4647	1.78128	13.8256	11.7708	14.1605	1.14999	0	0	14.3581	0	0	0	6.63451	11.7302	0	15.1392	0	11.3348	15.0503	11.8487	0	12.157	1.62792	12.1635	3.98128	0	2.73849	0	11.8054	0	0	0	7.37317	0	0	14.2707	0	13.5144	0	12.5268	9.91131	13.5282	15.3013	0
CFO-74	15.7081	15.6561	14.7748	0	14.2789	17.2503	7.58814	13.3711	14.665	14.2465	0	0	0	15.2066	0	0	0	10.2849	13.4138	10.1898	16.6311	0	14.3704	15.3151	13.9271	0	13.9171	1.21026	12.7995	0.208138	0	1.27652	0	10.0549	0	0	0	10.3624	0	0	14.0265	0	17.0849	0	15.2278	11.8639	15.6347	17.5981	0
CFO-75	16.8143	17.0168	14.5272	2.16706	13.2221	18.2364	5.77427	14.3135	13.7521	16.9824	0	0	0	16.4002	0	12.2026	0	10.1506	14.613	0	17.4606	0	15.6091	16.4552	15.3295	3.84138	15.8866	9.07743	15.0076	0	5.62101	0	0	12.663	0	0	0	12.7314	0	2.14214	15.0497	0	17.3603	0	15.543	13.2707	16.1894	17.4343	0
CFO-76	15.8981	15.0715	13.705	0	13.3571	16.9436	2.51811	14.9481	14.179	15.4391	0	0	0	14.6843	0	0	0	9.75703	12.755	0	16.2668	0	14.0028	14.9445	14.4942	0	14.6509	0	13.8981	0	0	0	0	11.3344	0	0	0	9.88139	0	0	15.8727	0	15.5106	0	13.9488	11.6479	15.3169	15.4981	0
CFO-77	17.2372	15.5029	16.8564	0	14.9741	18.3528	5.42719	14.9379	14.5489	16.7926	0.408095	0	0	16.3924	0	0	0	11.2033	13.6113	0	17.3962	0	14.2582	15.933	15.4668	12.2137	14.6153	12.6282	15.4598	0	0	2.93448	0	11.8237	0	0	0	12.327	0	0	16.8666	0	16.6696	0	14.449	13.0258	17.0748	18.5072	0
CFO-78	15.443	15.105	14.2922	0	14.5746	16.7249	6.84303	13.584	13.3737	15.2702	0.0453107	0	0	12.7506	0	0	0	8.18593	11.9321	0	16.3659	0.875513	13.807	14.0693	12.3067	9.39867	14.7477	13.6222	13.1002	0	0	3.39736	0	9.71557	0	0	0	10.5612	0	0	16.4352	0	14.5055	0	14.2895	11.6176	16.5641	15.523	0
CFO-79	14.7712	13.17	11.1307	0	10.6613	15.5092	3.78117	12.5221	10.9964	13.641	2.71951	0	0	10.4452	0	3.14281	0	0	13.2667	0	14.8718	1.11325	13.1992	14.5362	12.1539	6.88366	13.0606	9.09979	11.3385	0	0	1.51653	0	5.82885	0	0	0	8.3891	0	0	14.7975	0	14.5357	0	11.494	10.1543	14.3135	15.3912	0
CFO-80	15.974	14.7958	13.0696	0	13.9374	17.3916	9.14399	13.8485	10.3086	16.2924	5.6792	0	0	15.16	0	14.511	0	7.17151	15.1445	0	19.0031	5.02249	13.6833	15.4527	12.3341	11.3759	15.1066	0	14.4625	0	0	6.35118	0	0	0	0	0	11.22	0	0	16.3457	0	15.7413	0	14.2849	11.2663	17.0314	18.754	0
CFO-81	14.3212	14.7229	0	0	13.3752	15.8654	7.7212	13.5559	12.9073	14.7935	9.50606	0	0	14.1744	0	11.1858	0	5.13	12.7687	0	17.1107	0	12.9141	15.2699	12.2175	10.1734	14.1671	12.3516	13.7137	11.1712	0	2.19992	0	10.9943	8.90107	0	0	9.93573	0	0	14.61	11.2883	15.2561	7.07327	13.9981	10.2683	15.5562	17.0512	0
CFO-82	14.5701	13.9285	0	0	13.1769	15.6256	0.880089	12.703	11.1498	14.1299	0	11.7219	0	12.3111	0	10.1686	11.3809	6.9427	13.1564	0	16.0189	0.210706	13.7466	13.5593	12.3884	8.11198	12.1155	12.3162	12.4754	9.34009	0	2.64317	10.2281	7.83855	0	0	0	9.6118	0	0	12.6483	0	14.431	0	12.6291	10.4418	14.4462	14.8401	0
CFO-83	15.8111	15.5684	15.0232	0	15.3098	17.8666	8.03109	14.0664	12.0398	16.4862	5.62459	0	0	15.0383	10.8151	14.0674	0	0	14.867	10.8012	18.2775	12.2413	15.35	14.5703	13.5307	0	12.3765	0	14.0131	16.1511	0	6.50743	0	12.2597	0	0	14.2836	9.78353	0	0	15.6953	0	14.849	0	15.2602	12.1801	16.1008	16.7511	0
CFO-84	16.0032	14.7068	14.4018	0	14.2669	17.3305	11.1732	13.9954	13.1745	15.458	0.347432	12.0951	0	15.2431	0	12.1455	0	11.2809	15.0643	0	17.1397	0	14.6768	16.1412	14.5305	5.10262	15.0219	12.136	15.265	11.7032	0	1.92611	11.6648	11.6786	0	0	0	11.287	0	11.5128	15.4883	1.58782	15.9371	0	13.8291	11.9673	15.8963	18.1932	0
CFO-85	16.2364	13.1093	15.0669	0	13.191	18.2531	5.81637	11.7849	8.11494	14.5989	0	11.7501	0	13.9876	0	13.9609	0	11.7949	0	7.58489	15.0629	12.3844	13.4119	15.0337	12.4417	4.41194	12.7748	9.54688	11.2877	12.7364	0	0	11.2979	10.4687	0	0	0	7.60203	0	14.4897	14.2906	0	12.6058	0	11.6698	10.799	14.0963	15.0364	0
CFO-86	13.8492	13.9082	11.8507	0	13.4166	16.5646	0.339235	14.1866	12.8599	14.5638	3.81729	0	0	14.0097	0	0	0	9.44256	13.9989	0	15.8335	0	12.5765	14.9929	12.0227	3.98744	13.5159	11.7031	13.8006	0	0	0	0	12.2742	0	0	0	9.00616	0	0	14.3491	0	15.3706	0	13.937	10.6207	14.6049	15.4092	0
CFO-87	14.6505	15.0133	14.0966	0	15.9705	18.317	1.94053	15.2698	13.2318	14.856	4.25727	0	0	15.234	0	11.6259	10.841	10.366	14.0632	0	16.4215	1.8209	14.9461	16.0324	13.0941	0	14.6893	11.0094	14.7902	14.5405	0	5.18002	0	11.1986	0	0	0	9.6508	0	0	11.1362	0	16.3984	0	13.5188	12.6907	16.3906	17.2905	0
CFO-88	14.6642	14.0345	0	0	13.9852	17.121	7.08416	13.6221	13.3507	15.2294	1.13488	0	0	13.2062	0	14.8199	10.1558	6.45075	12.7082	0	15.3434	12.7626	13.1557	15.4365	13.5455	0	14.1139	5.0395	14.1309	14.3842	0	2.58594	12.0126	10.9323	0	0	0	8.32836	0	0	15.592	0	15.5153	11.0237	13.3079	10.6809	15.3223	15.8042	0
CFO-89	14.6629	14.8991	13.4636	0	15.0682	17.6108	6.85292	13.9475	12.4368	15.9694	2.92539	0	0	15.0644	0	0	0	11.0171	14.7075	0	16.5018	11.6859	15.4484	15.7195	13.8256	0	14.6762	12.9029	14.0007	0	11.4989	0.779929	0	12.1611	0	0	0	10.1535	0	0	15.405	0	15.1207	4.7716	14.9406	12.2477	14.8549	17.3729	0
CFO-90	16.8339	15.8622	14.6017	0	15.7039	18.5549	5.61388	14.3189	13.6537	16.9342	1.53703	0	0	15.8777	0	8.34412	0	10.9901	15.951	0	16.4902	0	14.4607	16.6242	15.1023	4.83477	15.5422	13.9281	13.828	0	0	3.67608	0	11.8953	0	0	0	10.8007	0	0	16.2835	0	16.2557	0	13.8064	13.0037	15.8777	17.6139	0
CFO-91	16.4177	15.3712	13.1963	0	16.2534	18.5156	5.78772	15.2398	13.4255	15.8443	4.97267	0	0	14.181	11.4835	15.9215	12.9541	0	15.4423	0	18.2855	3.80582	16.2894	15.5676	14.0498	14.612	15.9644	3.90503	13.5032	14.4377	13.2632	7.30461	12.7361	12.5018	0	7.26004	11.5097	12.4629	0	0	16.1049	0	16.8373	0	14.285	12.5012	15.8557	17.3177	0
CFO-92	14.7435	14.7111	15.416	0	14.9774	16.7898	5.28355	13.8325	12.3212	14.1618	3.33036	0	0	15.4346	0	10.9644	0	8.20967	13.8059	0	16.1954	0	12.1862	14.7638	12.7456	11.6986	14.0131	12.7485	12.7004	0	0	3.84779	0	10.566	0	0	8.1047	11.1533	0	0	14.484	0	13.2243	0	10.6017	11.4002	15.9547	16.8035	0
CFO-93	16.6784	16.229	15.3103	0	16.4733	18.6612	4.45844	15.3796	14.4944	16.1896	1.42883	0	0	16.2094	0	0	0	12.4287	12.8705	0	17.1262	0	14.8134	16.2833	15.113	0	16.1592	4.87058	14.8918	0	0	0	0	11.7897	0	0	0	12.8077	0	0	14.8812	0	16.8889	0	15.8238	12.9909	16.5548	17.6484	0
CFO-94	14.4836	14.0376	12.8312	0	11.2011	16.4096	5.80361	13.9089	10.7192	12.3715	0	0	0	13.9803	0	13.4101	0	8.22053	11.3002	0	14.9444	0	13.7535	15.0643	10.9472	3.51879	11.8771	0	11.8366	11.6936	0	0	11.6195	9.32243	0	0	0	8.05568	0	12.2484	14.1537	0	14.0099	0	12.6475	10.1957	13.0279	15.4936	0
CFO-95	16.1068	15.0526	11.5447	0	13.6464	18.3341	4.21676	13.3738	12.8181	15.3258	0.323488	0	0	14.4986	0	0	0	6.44518	13.7556	11.0793	15.201	12.4527	13.6403	13.7524	13.0229	0	13.8454	13.0637	12.6473	0	0	0.254201	0	9.87102	0	0	0	10.4803	0	0	14.9004	0	14.9107	0	14.1721	11.0497	15.4572	14.3768	0
CFO-96	17.1292	16.4109	14.0357	0	15.3382	18.3719	3.39915	14.6847	11.3393	15.9852	5.87416	6.58949	0	15.0812	0	15.8562	0	9.73237	13.9362	11.8737	17.4431	12.0956	16.3454	16.5114	13.7662	14.7695	14.5514	12.61	13.6512	0	3.16997	7.81531	13.6598	8.15025	0	0	0	13.9646	0	0	16.1261	0	15.9039	0	15.7504	12.6798	16.5271	17.1592	0
[truncated: 47 more columns]

## Sheet: 96 Primer sequence 
Gene	Forward Primer	Reverse Primer
ACTB	CATGTACGTTGCTATCCAGGC	CTCCTTAATGTCACGCACGAT
AHRR	GCGCCTCAGTGTCAGTTACC	GAAGCCCAGATAGTCCACGAT
ANK1	TGAGGTGGCCGTCCTAGAC	CCCTCCAACTTCCACTCGTG
CD10	TGGATCTTGTAAGCAGCCTCA	GCACAACGTCTCCAAGTTGC
CD11b	GCCTTGACCTTATGTCATGGG	CCTGTGCTGTAGTCGCACT
Cd11c	GGGATGCCGCCAAAATTCTC	ATTGCATAGCGGATGATGCCT
CD123	ACGAAGGAAGATCCAAACCCA	GCATAGAATAGTCGGCGTCTTTA
CD133	AGTCGGAAACTGGCAGATAGC	GGTAGTGTTGTACTGGGCCAAT
CD13	GACGCTGAGACCGTACCTC	TCAGTCTTGTCAATGTCGGGG
CD14	GACCTAAAGATAACCGGCACC	GCAATGCTCAGTACCTTGAGG
CD16	CCTCCTGTCTAGTCGGTTTGG	TCGAGCACCCTGTACCATTGA
CD19	GGCCCGAGGAACCTCTAGT	TAAGAAGGGTTTAAGCGGGGA
CD1d	AAGCCTGTATGGGTGAAGTGG	GACTGCCAAGGCAATCAAGC
CD27	AGCCCACCCACTTACCTTATG	ACAAGGATGCGAATAAAATCGGA
CD28	CTATTTCCCGGACCTTCTAAGCC	GCGGGGAGTCATGTTCATGTA
CD33	GGTGTGACTACGGAGAGAACC	GGTAGGGTGGGTGTCATTCC
CD34	CTACAACACCTAGTACCCTTGGA	GGTGAACACTGTGCTGATTACA
CD36	AAGCCAGGTATTGCAGTTCTTT	GCATTTGCTGATGTCTAGCACA
CD38	GCGTCAGTATCCTGGTCCTG	CAGTGTACTTGACGCATCGC
CD3E	CCTCTTATCAGTTGGCGTTTGG	TTCAGTGACAGGTGATCCTCA
CD3	GGCACAGTTGCCGATTACAGA	CTGCTGAACTTCACTCTCAGG
CD40	ACTGAAACGGAATGCCTTCCT	CCTCACTCGTACAGTGCCA
CD41	TGGAACGTCCTAGAAAAGACTGA	CTTCACAGTAACGCTTGTCCC
CD45RA	ATTACCTGGAATCCCCCTCAAA	TTGTGAAATGACACATTGCAGC
CD4	TGCCTCAGTATGCTGGCTCT	GAGACCTTTGCCTCCTTGTTC
CD55	TTCCAGTCGGTACTGTTGTGG	CCCGGATTAGGGCATGATTTCT
CD56	GGCATTTACAAGTGTGTGGTTAC	TTGGCGCATTCTTGAACATGA
CD61	AGTAACCTGCGGATTGGCTTC	GTCACCTGGTCAGTTAGCGT
CD62L	TGCCTTTCAGTCGTTCTTACTAC	GGCGTCATCGTTCCATTTGC
CD64	GCATGGGAAAGCATCGCTAC	GCAAGAGCAACTTTGTTTCACA
CD6	TGTCACCTGTGCAGAGAACC	ACCTGGTCCCGGTGGATAG
CD71	GGCTACTTGGGCTATTGTAAAGG	CAGTTTCTCCGACAACTTTCTCT
CD8	TCCTCCTATACCTCTCCCAAAAC	GGAAGACCGGCACGAAGTG
CDK6	GCTGACCAGCAGTACGAATG	GCACACATCAAACAACCTGACC
CEBPA	TATAGGCTGGGCTTCCCCTT	TCCTAGGCAATGCTGAAGGC
CREB5	TGGGACACATGATGGAGATGA	GGTGTGCATGAAGGTGGGAA
CYP1B1	TGAGTGCCGTGTGTTTCGG	GTTGCTGAAGTTGCGGTTGAG
EGR2	TCTTCCCAATGATCCCAGACT	TTACGGATTGTAGAGAGTGGAGT
FCN1	GGCAGGTGTCATTGGAGAGAG	GTCGCACACGACTGAGACTG
GABPA	TTAAACCTGCGGACACTGTTG	GTATCCCAAGGCGTTCTTGTT
GAPDH	GGAGCGAGATCCCTCCAAAAT	GGCTGTTGTCATACTTCTCATGG
GATA1	TTGTCAGTAAACGGGCAGGTA	CTTGCGGTTTCGAGTCTGAAT
GATA2	CAGCAAGGCTCGTTCCTGTT	GGCTTGATGAGTGGTCGGT
GATA3	GCCCCTCATTAAGCCCAAG	TTGTGGTGGTCTGACAGTTCG
GlyA	CCCTTCTGCAACCTCACGAC	TGAGCTTATAGGGCATAGACTCG
GP1BA	CTGTGAGGTCTCCAAAGTGGC	GTGAGGCGAGTGTAAGGCATC
GYPB	CTGTACCAGGCATGAGGATGT	GCAAAGGAATAGCAGGTGCAG
HBB	TCTACCCTTGGACCCAGAGG	GCACTTTCTTGCCATGAGCC
HBQ1	TTCTCCCACCTGGACCTGAG	GAGGGTTACCAGCAGGCAG
HLA-DRA	ATACTCCGATCACCAATGTACCT	GACTGTCTCTGACACTCCTGT
HMGA2	ACCCAGGGGAAGACCCAAA	CCTCTTGGCCGTTTTTCTCCA
HNMT	GTGGAAAAAGTACGGATCACGC	GGCATTAAAGTTGCAGGTTTCAG
HOXA9	CTGTCCCACGCTTGACACTC	CTCCGCCGCTCTCATTCTC
ID2	GCTATACAACATGAACGACTGCT	AATAGTGGGATGCGAGTCCAG
IFITM1	GGGCCTTCTGGATTCCGAG	CGTGGGGTTGGTCATCGTC
IGHA1	GCAGCATTCGGATTCACATTC	GATGTTCCTGATGTTGTCTCTGG
IGHD	CAGAGTCCATCAAAAACCCATGC	CAGACCTCACCCCAAACCTAC
IKZF5	TCTGGATCAGTTAGTGGGGAC	CTTTGCTGGCATAGTTGCAGT
IL7R	CCCTCGTGGAGGTAAAGTGC	CCTTCCCGATAGACGACACTC
IL9R	CCTGGCGGCACACATAAGT	GGTCCAGCTTAACGTGTCTCC
ITGA6	ATGCACGCGGATCGAGTTT	TTCCTGCTTCGTATTAACATGCT
JUN	TCCAAGTGCCGAAAAAGGAAG	CGAGTTCTGAGCTTTCAAGGT
LAT	GATGAGGACGACTATCACAACCC	GAAGGCACTGTCTCGGATGC
LEF1	TGCCAAATATGAATAACGACCCA	GAGAAAAGTGCTCGTCACTGT
LMO4	AAGATTGCGGACCGCTTTCT	CTGCAAAGGATCATGCCACTT
LMO7	TGATGATGTGCTGGAGGAAGG	AAGGATAAGTTGCTCCCTTCTCT
MEIS1	GATATAGCCGTGTTCGCCAAA	CGGTGGCAGAAATTGTCACAT
MLL4	CACCCCGGCGATTTATGGAT	GTTCCCTTAGGATGGACCGTC
MLL	AAAGCCCTCGAAGGATTAAGC	AGCACTGACAACAGGCATGAT
MLLT7	CCGGAGAAGCGACTGACAC	CGGATCGAGTTCTTCCATCCTG
MNDA	AACTGACATCGGAAGCAAGAG	CCTGATTCGGAGTAAACGAAGTG
MRC2	CGAGGAGGACCTATGTGCTCT	CGCTCGTCTTTGCCGTAGT
NFE2	CCACCACCCACAACTTACTG	GAGGGCTAAGGGGTCTTGGA
NFKB1	GAAGCACGAATGACAGAGGC	GCTTGGCGGATTAGCTCTTTT
N-MYC	ACCCGGACGAAGATGACTTCT	CAGCTCGTTCTCAAGCAGCAT
PBX1	ATGAATCTCCTGCGAGAGCAA	CATCCAGAAATCGGGAACGC
POU2AF1	TGGACACCTTACACCGAGTAT	CGGAGAGGCATAGGTCAACAC
PROCR	CCTACAACCGCACTCGGTATG	CGCGGAAATATGTTTCTGCACA
RHCE	ACCTCGTGTCACCTGATCC	AAGATGGAGTGCATGACGGAG
RORA	CTTGCCGTAGGGATGTCTCG	GAAGTTCCGTCAGCCCGTT
RXRA	ATGGACACCAAACATTTCCTGC	GGGAGCTGATGACCGAGAAAG
SOX4	AGCGACAAGATCCCTTTCATTC	CGTTGCCGGACTTCACCTT
SOX5	GAACAACAGGTGCTTGATGGG	GCCCTCGGGATTCCCTATAAAT
SP1	TGGCAGCAGTACCAATGGC	CCAGGTAGTCCTGTCAGAACTT
SPI1	GCGACCATTACTGGGACTTCC	GGGTATCGAGGACGTGCAT
SPIB	AGCCCTGTGCTATCAGAGGAG	CCCAGCAGGAACTGGTACA
SPTB	TACAGCAGGATCAATGCCCG	TCTGCCAAGGCCTTTATCCG
STAT4	AATGGGCTCGACCAGCTTC	AGGTGACTCTTTCTAGCATGTGA
SWAP70	AAACAGGAGTGGATTCAAGCC	CGGCCTGGAGTTCCTTCATTT
TAL1	CCAAAGTTGTGCGGCGTATC	CAGGCGGAGGATCTCATTCTT
TCF3	ACGAGCGTATGGGCTACCA	GTTATTGCTTGAGTGATCCGGG
THY1	ATGAAGGTCCTCTACTTATCCGC	GCACTGTGACGTTCTGGGA
TLR2	TTATCCAGCACACGAATACACAG	AGGCATCTGGTAGAGTCATCAA
TP53	GAGGTTGGCTCTGACTGTACC	TCCGTCCCAGTAGATTACCAC
TREM1	CTTGGCAGATAATAAGGGACGG	CGGACGCGCAGTAAACCAT
CD74	GATGACCAGCGCGACCTTATC	GTGACTGTCAGTTTGTCCAGC
WNT	GGAGTCGGCCTTCGTGTATG	GCCCGTAGCTGAGGTTGTC
Axin	GGTTTCCCCTTGGACCTCG	CCGTCGAAGTCTCACCTTTAATG
CSNK1A1	AGTGGCAGTGAAGCTAGAATCT	CGCCCAATACCCATTAGGAAGTT
APC	AAAATGTCCCTCCGTTCTTATGG	CTGAAGTTGAGCGTAATACCAGT
GSK3B	GGCAGCATGAAAGTTAGCAGA	GGCGACCAGTTCTCCTGAATC
CTNNB1	AAAGCGGCTGTTAGTCACTGG	CGAGTCATTGCATACTGTCCAT
DKK1	CCTTGAACTCGGTTCTCAATTCC	CAATGGTCTGGTACTTATTCCCG
PIK3CB	TATTTGGACTTTGCGACAAGACT	TCGAACGTACTGGTCTGGATAG
AKT1	TCCTCCTCAAGAATGATGGCA	GTGCGTTCGATGACAGTGGT
PRKACA	ACCCTGAATGAAAAGCGCATC	CGTAGGTGTGAGAACATCTCCC
CREB1	ATTCACAGGAGTCAGTGGATAGT	CACCGTTACAGTGGTGATGG
POU5F1	CTTGAATCCCGAATGGAAAGGG	GTGTATATCCCAGGGTGATCCTC
HOXB4	CGTGAGCACGGTAAACCCC	CGAGCGGATCTTGGTGTTG
KIT	CGTTCTGCTCCTACTGCTTCG	CCCACGCGGACTATTAAGTCT
