# Supplementary material for: Maintenance of human haematopoietic stem and progenitor cells in vitro using a chemical cocktail
Source: Cell Discov. 2018 Oct 30;4:59. doi: 10.1038/s41421-018-0059-5 (PMC6206058; doi:10.1038/s41421-018-0059-5)
Supplement: Supplementary file 4 — Supplementary information, Table S3 [file 41421_2018_59_MOESM4_ESM.xlsx]

## Sheet: Sheet1
Supplementary Table S3: SRC frequency determined by limiting dilution assay in B-NSG mice. Summary of B-NSG engraftment data and poisson statistics were applied to the data. The number of SRC is calculated per 106 HSPCs. C, CHIR-99021; F, Forskolin; O, OAC1; HGF, stem cell factor (SCF) and thrombopoietin (TPO).
Determination of day 0 equivalent frequencies of HSCs in various cultures
Condition	Cell dose equlvalent to d 0	No.recipients reconstited/transplanted	1/SRC frequency per strting cells	95% confidence of interval (upper-lower)	Numbers of SRC in 106 CD34+ starting cells
Control
	10000	0/3	Inf	(18026,Inf)	0
	5000	0/3
	2500	0/3
	500	0/3
CFO
	10000	3/3	2726	(1150,6462)	367
	5000	2/3
	2500	2/3
	500	1/3
HGF
	10000	1/3	11004	(3854,31419)	91
	5000	1/3
	2500	1/3
	500	1/3
CFO+HGF
	10000	3/3	1615	(630,4141)	619
	5000	3/3
	2500	2/3
	500	1/3
SR1+HGF
	10000	3/3	4412	(1868,10425)	227
	5000	2/3
	2500	1/3
	500	0/3
uncultured
	10000	3/3	2374	(987,5706)	412
	5000	3/3
	2500	1/3
	500	1/3
