# Supplementary material for: Maintenance of human haematopoietic stem and progenitor cells in vitro using a chemical cocktail
Source: Cell Discov. 2018 Oct 30;4:59. doi: 10.1038/s41421-018-0059-5 (PMC6206058; doi:10.1038/s41421-018-0059-5)
Supplement: Supplementary file 5 — Supplementary information, Table S4 [file 41421_2018_59_MOESM5_ESM.xlsx]

## Sheet: uncultured
Supplementary Table S4: Specific markers of each subpopulation in 5 samples. T-Distributed Stochastic Neighbor Embedding (t-SNE) analysis identified 11, 3, 4, 8 and 8 subpopulations with specific markers in 5 samples: uncultured human CD34-positive cells, control cells, cells with the treatment of CFO, HGF and CFO + HGF. C, CHIR-99021; F, Forskolin; O, OAC1; HGF, stem cell factor (SCF) and thromb…
	p_val	avg_diff	pct.1	pct.2	cluster	gene
ID1	1.93914e-17	1.15589	0.42	0.194	0	ID1
RPL3P4	4.95358e-10	0.566703	0.81	0.638	0	RPL3P4
ANXA1	2.82485e-09	0.445749	0.97	0.849	0	ANXA1
HINT1	5.10641e-09	0.389803	0.96	0.884	0	HINT1
RPL13P12	6.7024e-08	0.567187	0.62	0.443	0	RPL13P12
RPL29	9.13339e-08	0.313547	0.97	0.907	0	RPL29
ID2	1.00883e-07	0.71565	0.49	0.238	0	ID2
ID3	1.15367e-06	0.758264	0.26	0.083	0	ID3
RPL9P9	1.28299e-06	0.436856	0.84	0.711	0	RPL9P9
SNHG6	1.49475e-06	0.396975	0.9	0.699	0	SNHG6
VIM	1.71625e-06	0.376372	0.95	0.841	0	VIM
TSC22D1	4.34072e-06	0.578034	0.65	0.419	0	TSC22D1
ENO1	9.77421e-06	0.280276	0.94	0.872	0	ENO1
FHL1	1.24516e-05	0.564443	0.51	0.278	0	FHL1
GAS5	1.4589e-05	0.258936	0.99	0.897	0	GAS5
SELL	3.31429e-05	0.449168	0.72	0.551	0	SELL
AC007969.5	5.98084e-05	0.450047	0.62	0.449	0	AC007969.5
RPL5P34	6.59221e-05	0.472047	0.36	0.164	0	RPL5P34
CTD-2192J16.15	6.76224e-05	0.50989	0.48	0.295	0	CTD-2192J16.15
CLEC2B	6.87476e-05	0.528894	0.44	0.275	0	CLEC2B
S100A10	6.96897e-05	0.417503	0.7	0.542	0	S100A10
RPL22	7.17583e-05	0.330159	0.91	0.814	0	RPL22
RP11-864N7.2	0.000145661	0.435199	0.63	0.456	0	RP11-864N7.2
RPS2	0.000171435	0.345311	0.93	0.84	0	RPS2
C6orf48	0.000211974	0.37727	0.7	0.534	0	C6orf48
RP11-632C17__A.1	0.000226954	0.371124	0.59	0.37	0	RP11-632C17__A.1
LRRC75A-AS1	0.00025358	0.303858	0.94	0.877	0	LRRC75A-AS1
CRHBP	0.000258278	0.565801	0.33	0.16	0	CRHBP
HNRNPA1	0.000356629	0.26045	0.97	0.909	0	HNRNPA1
AC016739.2	0.000461713	0.439063	0.48	0.307	0	AC016739.2
SPINK2	0.000542195	0.299057	0.61	0.427	0	SPINK2
RP11-425L10.1	0.000602522	0.361162	0.52	0.445	0	RP11-425L10.1
RP11-234A1.1	0.000972718	0.41191	0.55	0.374	0	RP11-234A1.1
EIF3E	0.00119431	0.312183	0.7	0.577	0	EIF3E
TM4SF1	0.00159026	0.382423	0.26	0.113	0	TM4SF1
RPS3AP26	0.00162746	0.33866	0.38	0.212	0	RPS3AP26
PBXIP1	0.00204709	0.498925	0.31	0.182	0	PBXIP1
HIST2H2BE	0.00206755	0.511113	0.3	0.172	0	HIST2H2BE
EEF2	0.00233082	0.256115	0.9	0.822	0	EEF2
AKR1C1	0.00250148	0.457035	0.3	0.161	0	AKR1C1
RPL10AP6	0.0026331	0.31446	0.47	0.309	0	RPL10AP6
SNHG19	0.00269312	0.412406	0.26	0.172	0	SNHG19
SNHG8	0.00316207	0.300854	0.81	0.686	0	SNHG8
RPL18AP3	0.00342896	0.343478	0.49	0.393	0	RPL18AP3
RPL34P18	0.00420504	0.369656	0.31	0.223	0	RPL34P18
KLF2	0.00423216	0.396035	0.26	0.123	0	KLF2
RPL10P3	0.00463541	0.423762	0.3	0.169	0	RPL10P3
BEX1	0.00503724	0.293176	0.28	0.154	0	BEX1
RP11-466H18.1	0.00537161	0.330088	0.58	0.463	0	RP11-466H18.1
AP001171.1	0.00570035	0.386704	0.37	0.21	0	AP001171.1
C7orf73	0.00580796	0.361511	0.48	0.307	0	C7orf73
RPLP0P6	0.00668759	0.402446	0.28	0.168	0	RPLP0P6
CTD-2287O16.1	0.00691045	0.341938	0.43	0.306	0	CTD-2287O16.1
CD69	0.00785464	0.41205	0.41	0.264	0	CD69
TUBA1A	0.0098513	0.287464	0.69	0.537	0	TUBA1A
RPL26P19	0.0099594	0.374448	0.45	0.296	0	RPL26P19
NEAT1	4.41096e-38	1.01616	0.99	0.708	1	NEAT1
PABPC11	3.4572e-24	0.768948	0.97	0.751	1	PABPC1
RBM251	3.15173e-19	0.741128	0.73	0.276	1	RBM25
SRSF111	5.09992e-17	0.872962	0.77	0.348	1	SRSF11
MT-RNR1	2.87579e-15	0.537186	0.97	0.86	1	MT-RNR1
HBB1	5.3008e-14	0.926066	0.6	0.225	1	HBB
SOX4	9.77522e-14	0.774397	0.79	0.479	1	SOX4
DDIT3	1.94932e-12	0.849611	0.53	0.201	1	DDIT3
HBA2	2.98066e-12	0.923414	0.38	0.108	1	HBA2
RP11-598F7.3	3.98949e-12	0.873052	0.27	0.045	1	RP11-598F7.3
ZC3H13	1.28407e-11	0.846604	0.39	0.098	1	ZC3H13
RP4-765C7.2	2.95075e-11	0.748684	0.38	0.096	1	RP4-765C7.2
SON1	3.52601e-11	0.675264	0.73	0.465	1	SON
LARP7	3.7375e-11	0.775661	0.59	0.305	1	LARP7
EIF3A1	9.84283e-11	0.784477	0.54	0.231	1	EIF3A
MTF2	6.44689e-10	0.878238	0.41	0.155	1	MTF2
TBCB	4.04647e-09	0.67945	0.63	0.35	1	TBCB
2017-09-06	9.68728e-09	0.663226	0.61	0.352	1	2017-09-06
KMT2E	1.30628e-08	0.565111	0.38	0.137	1	KMT2E
HOPX	1.82581e-08	0.641053	0.47	0.195	1	HOPX
IFI16	1.83647e-08	0.722803	0.4	0.167	1	IFI16
TAF1D	2.97891e-08	0.586958	0.56	0.362	1	TAF1D
GOLGB1	3.84575e-08	0.738529	0.31	0.087	1	GOLGB1
GBP4	1.30085e-07	0.675671	0.42	0.166	1	GBP4
DYNC1I2	1.90158e-07	0.624451	0.47	0.228	1	DYNC1I2
SFPQ	2.3024e-07	0.65706	0.49	0.24	1	SFPQ
SMARCD2	3.23454e-07	0.670436	0.35	0.125	1	SMARCD2
SEMA4D	3.77512e-07	0.6407	0.26	0.072	1	SEMA4D
JUN	5.47882e-07	0.798672	0.35	0.166	1	JUN
AKAP9	7.12867e-07	0.69394	0.28	0.09	1	AKAP9
PRRC2C	9.81284e-07	0.656533	0.35	0.125	1	PRRC2C
PARP41	1.01452e-06	0.573825	0.47	0.214	1	PARP4
SRRM1	1.3029e-06	0.713245	0.37	0.151	1	SRRM1
PRKCB	1.63968e-06	0.683625	0.31	0.134	1	PRKCB
CTD-3252C9.4	1.94624e-06	0.680276	0.32	0.154	1	CTD-3252C9.4
KIAA0125	2.02361e-06	0.537292	0.63	0.408	1	KIAA0125
RBMX	2.97804e-06	0.457507	0.63	0.465	1	RBMX
MT-ATP8	4.60677e-06	0.300645	0.63	0.465	1	MT-ATP8
STAG3L2	5.24778e-06	0.6476	0.3	0.116	1	STAG3L2
RP11-475J5.10	5.43009e-06	0.394266	0.27	0.106	1	RP11-475J5.10
MT-ND5	6.6042e-06	0.40639	0.8	0.679	1	MT-ND5
CNTRL	6.62911e-06	0.633081	0.27	0.088	1	CNTRL
RAB13	7.29191e-06	0.567154	0.38	0.24	1	RAB13
KLF6	9.96226e-06	0.541772	0.68	0.463	1	KLF6
DDX24	1.98274e-05	0.622024	0.31	0.127	1	DDX24
AP2B1	2.42691e-05	0.523872	0.3	0.122	1	AP2B1
SPINK21	2.48688e-05	0.422187	0.66	0.422	1	SPINK2
ANXA11	3.00848e-05	0.298683	0.96	0.85	1	ANXA1
LUC7L3	4.14578e-05	0.504576	0.62	0.41	1	LUC7L3
UPF2	5.154e-05	0.574788	0.31	0.153	1	UPF2
PBXIP11	6.15378e-05	0.591119	0.32	0.181	1	PBXIP1
KTN1	6.5539e-05	0.551945	0.38	0.189	1	KTN1
BRD2	6.93103e-05	0.537462	0.32	0.139	1	BRD2
AP001171.11	7.29678e-05	0.539812	0.38	0.209	1	AP001171.1
SMIM24	8.35946e-05	0.493708	0.53	0.363	1	SMIM24
CNRIP11	0.000123534	0.266007	0.41	0.232	1	CNRIP1
FHL11	0.000126103	0.500762	0.45	0.284	1	FHL1
RP11-386I14.4	0.000139788	0.485826	0.32	0.16	1	RP11-386I14.4
MT-TL1	0.000151602	0.283488	0.68	0.502	1	MT-TL1
SSRP1	0.000155343	0.586593	0.26	0.117	1	SSRP1
GSTK1	0.000157513	0.438275	0.47	0.335	1	GSTK1
N4BP2L2	0.000162298	0.313771	0.32	0.227	1	N4BP2L2
ATP8B4	0.000179596	0.53619	0.29	0.144	1	ATP8B4
PSMC1	0.000198494	0.495034	0.27	0.116	1	PSMC1
WDR83OS	0.000217945	0.353123	0.53	0.463	1	WDR83OS
SELL1	0.000219376	0.373636	0.76	0.547	1	SELL
BEX11	0.000266056	0.477612	0.33	0.149	1	BEX1
ZFAS1	0.00030138	0.287425	0.91	0.828	1	ZFAS1
TSC22D11	0.000312288	0.28236	0.62	0.422	1	TSC22D1
MT-ND6	0.000327897	0.404053	0.26	0.107	1	MT-ND6
HSPA51	0.000362774	0.41189	0.58	0.412	1	HSPA5
GMFG	0.000429662	0.316576	0.85	0.779	1	GMFG
SPTLC2	0.000484962	0.508487	0.29	0.14	1	SPTLC2
HLA-E	0.000511303	0.330905	0.74	0.624	1	HLA-E
CRHBP1	0.000521791	0.548133	0.33	0.16	1	CRHBP
PTPN7	0.000553294	0.488118	0.28	0.137	1	PTPN7
U2SURP	0.000632206	0.464456	0.3	0.141	1	U2SURP
ITM2A	0.000675799	0.411346	0.4	0.302	1	ITM2A
TAGLN2	0.000816356	0.291816	0.92	0.867	1	TAGLN2
CBX3	0.000945536	0.384918	0.6	0.47	1	CBX3
PFDN4	0.00104061	0.402964	0.29	0.213	1	PFDN4
SF3B1	0.00109184	0.462137	0.42	0.299	1	SF3B1
LEPROT	0.00127277	0.375135	0.3	0.215	1	LEPROT
COMMD6	0.00145251	0.30551	0.67	0.615	1	COMMD6
MCFD2	0.00163388	0.453617	0.33	0.181	1	MCFD2
NUCB2	0.00169139	0.304883	0.63	0.484	1	NUCB2
SORL1	0.0017019	0.273644	0.27	0.136	1	SORL1
CLK1	0.00179605	0.404027	0.28	0.224	1	CLK1
CD34	0.00188558	0.429275	0.46	0.288	1	CD34
LIMS1	0.00201711	0.428889	0.29	0.154	1	LIMS1
EIF5B	0.00226614	0.39344	0.34	0.222	1	EIF5B
CELF2	0.0023008	0.456199	0.3	0.149	1	CELF2
PRPF40A	0.0029173	0.324924	0.36	0.213	1	PRPF40A
PNN	0.00330076	0.435905	0.46	0.325	1	PNN
RP4-717I23.3	0.00361045	0.402676	0.31	0.155	1	RP4-717I23.3
EIF5	0.00437268	0.411954	0.37	0.259	1	EIF5
PNISR	0.00473432	0.363468	0.53	0.404	1	PNISR
ZFP36L2	0.0050701	0.320688	0.47	0.311	1	ZFP36L2
SEC62	0.00560574	0.391368	0.43	0.297	1	SEC62
ITM2C	0.00588977	0.256364	0.31	0.201	1	ITM2C
LMO2	0.00701156	0.349835	0.26	0.125	1	LMO2
VAMP2	0.00701482	0.342462	0.33	0.231	1	VAMP2
C1orf228	0.00710764	0.322953	0.34	0.215	1	C1orf228
TMBIM1	0.00726205	0.283368	0.33	0.217	1	TMBIM1
CRBN	0.00752129	0.372395	0.3	0.199	1	CRBN
SNRPB2	0.00939805	0.304186	0.44	0.332	1	SNRPB2
THOC2	0.00959606	0.394845	0.26	0.13	1	THOC2
BLVRB	8.66757e-29	1.26064	0.61	0.172	2	BLVRB
APOC1	1.01124e-28	1.42888	0.52	0.068	2	APOC1
CNRIP12	2.79129e-21	1.1506	0.66	0.207	2	CNRIP1
MPC2	4.9119e-17	0.881263	0.64	0.298	2	MPC2
FAM178B	1.7762e-16	1.00574	0.27	0.022	2	FAM178B
RP11-620J15.3	2.69625e-16	0.793388	0.81	0.438	2	RP11-620J15.3
HNRNPA11	4.63658e-15	0.449842	0.99	0.907	2	HNRNPA1
HBD	7.54111e-14	1.14123	0.5	0.156	2	HBD
LRRC75A-AS11	7.05937e-13	0.422556	0.97	0.874	2	LRRC75A-AS1
RPL4	4.27532e-12	0.361024	0.99	0.923	2	RPL4
RPSA	3.25115e-11	0.332858	0.98	0.892	2	RPSA
EEF1B2	9.99659e-11	0.394602	1	0.901	2	EEF1B2
PDCD4	2.41358e-10	0.672399	0.51	0.186	2	PDCD4
ALDH1A1	6.66396e-10	0.696678	0.5	0.19	2	ALDH1A1
FBXO7	1.24861e-09	0.753117	0.52	0.229	2	FBXO7
NPM1	1.38876e-09	0.367249	0.97	0.819	2	NPM1
TMEM14C	9.24893e-09	0.722738	0.48	0.228	2	TMEM14C
SLC40A1	1.44889e-08	0.682084	0.44	0.16	2	SLC40A1
MINPP1	2.42989e-08	0.657584	0.34	0.102	2	MINPP1
REXO2	5.03927e-08	0.686479	0.38	0.141	2	REXO2
CASP3	5.88004e-08	0.67768	0.29	0.085	2	CASP3
RPL14	8.9348e-08	0.356975	0.94	0.874	2	RPL14
SH3BGRL	1.26119e-07	0.522744	0.75	0.525	2	SH3BGRL
HSP90AB1	3.58519e-07	0.453867	0.88	0.711	2	HSP90AB1
MAP7	4.07321e-07	0.562308	0.26	0.068	2	MAP7
AMD1	6.13284e-07	0.57207	0.58	0.323	2	AMD1
MYC	8.37398e-07	0.632428	0.53	0.274	2	MYC
LINC00152	1.22164e-06	0.629978	0.44	0.212	2	LINC00152
CYTL1	1.30614e-06	0.594093	0.53	0.281	2	CYTL1
HBB2	3.21161e-06	0.708984	0.36	0.249	2	HBB
MPST	3.72568e-06	0.602663	0.32	0.122	2	MPST
HMGB11	4.01085e-06	0.367226	0.88	0.698	2	HMGB1
UROD	4.9639e-06	0.568018	0.55	0.323	2	UROD
CSF2RB	7.49451e-06	0.636006	0.32	0.124	2	CSF2RB
GATA1	9.17261e-06	0.516054	0.33	0.122	2	GATA1
GBAS	9.75122e-06	0.536567	0.26	0.086	2	GBAS
RPL6	1.28325e-05	0.284417	0.99	0.939	2	RPL6
PKIG	3.22361e-05	0.560817	0.35	0.156	2	PKIG
CCT2	3.557e-05	0.515355	0.5	0.275	2	CCT2
MRPL14	3.91338e-05	0.556867	0.26	0.098	2	MRPL14
RPL221	3.99523e-05	0.299117	0.94	0.811	2	RPL22
HPRT1	4.51032e-05	0.520014	0.39	0.181	2	HPRT1
CAT	6.74037e-05	0.448317	0.66	0.441	2	CAT
NME4	9.79695e-05	0.551907	0.31	0.138	2	NME4
LSM71	0.000140458	0.421153	0.6	0.405	2	LSM7
CLNS1A	0.000153971	0.463218	0.43	0.236	2	CLNS1A
TRAPPC6A	0.000162495	0.451433	0.34	0.15	2	TRAPPC6A
SNHG3	0.000270474	0.464717	0.56	0.419	2	SNHG3
TMEM14B	0.000272325	0.447132	0.39	0.203	2	TMEM14B
CTNNBL1	0.000284624	0.419483	0.46	0.248	2	CTNNBL1
HEBP1	0.000307755	0.494444	0.27	0.114	2	HEBP1
RPL22L1	0.000329638	0.416561	0.48	0.292	2	RPL22L1
GAS51	0.000347953	0.253964	0.97	0.899	2	GAS5
RPS7	0.000405984	0.266071	0.97	0.914	2	RPS7
LDHB	0.000441317	0.297094	0.89	0.78	2	LDHB
HADH	0.000458488	0.477128	0.3	0.136	2	HADH
NAA38	0.000506895	0.301687	0.69	0.472	2	NAA38
HSPA8	0.000525573	0.424325	0.56	0.438	2	HSPA8
PEBP1	0.000576016	0.38098	0.68	0.507	2	PEBP1
MRPS12	0.00068948	0.34976	0.26	0.107	2	MRPS12
SF3A3	0.000821566	0.491424	0.27	0.117	2	SF3A3
IMPDH2	0.00133787	0.377877	0.61	0.415	2	IMPDH2
ERH	0.00137202	0.306733	0.52	0.321	2	ERH
RPL9P91	0.00145059	0.255069	0.84	0.711	2	RPL9P9
PRKACB	0.0015627	0.332454	0.26	0.143	2	PRKACB
DNPH1	0.00220387	0.443548	0.32	0.167	2	DNPH1
EIF3M	0.00242919	0.355439	0.57	0.379	2	EIF3M
SRSF3	0.00245394	0.34353	0.6	0.525	2	SRSF3
HSPE1	0.00254958	0.376484	0.52	0.338	2	HSPE1
EREG	0.00271337	0.496309	0.29	0.17	2	EREG
MRPL521	0.0027969	0.411736	0.42	0.246	2	MRPL52
NIPSNAP3A	0.00282563	0.432139	0.34	0.187	2	NIPSNAP3A
UBE2I1	0.00283959	0.328554	0.45	0.296	2	UBE2I
PTRHD1	0.00312201	0.416466	0.37	0.215	2	PTRHD1
NUDC	0.00321417	0.391423	0.38	0.21	2	NUDC
RP11-354E11.2	0.0033869	0.426377	0.38	0.211	2	RP11-354E11.2
SRSF2	0.00369892	0.351003	0.56	0.461	2	SRSF2
HSPD1	0.00373682	0.390176	0.52	0.366	2	HSPD1
GADD45GIP1	0.00383235	0.413246	0.31	0.181	2	GADD45GIP1
AKR1C11	0.00400474	0.438347	0.27	0.164	2	AKR1C1
EEF21	0.00445425	0.26235	0.89	0.823	2	EEF2
TAF9	0.00453756	0.332459	0.37	0.207	2	TAF9
CNBP	0.00485598	0.311598	0.73	0.586	2	CNBP
NOP56	0.00513047	0.403857	0.37	0.218	2	NOP56
GPX41	0.00538588	0.290605	0.58	0.401	2	GPX4
DNAJC9	0.00550571	0.427297	0.29	0.165	2	DNAJC9
MIF1	0.0056443	0.380912	0.53	0.386	2	MIF
EIF4G2	0.00590854	0.324811	0.58	0.421	2	EIF4G2
NMI	0.00733835	0.365867	0.39	0.259	2	NMI
SPN	0.00750968	0.376235	0.41	0.303	2	SPN
DDX1	0.00774552	0.294045	0.27	0.136	2	DDX1
DSTN	0.00778274	0.387573	0.3	0.192	2	DSTN
ATF7IP2	0.00804897	0.443269	0.32	0.182	2	ATF7IP2
SERBP1	0.00821247	0.305008	0.51	0.356	2	SERBP1
ATP5B	0.0086002	0.316582	0.66	0.515	2	ATP5B
DRAP1	0.00889934	0.254447	0.46	0.295	2	DRAP1
BEX4	0.00911196	0.356448	0.4	0.242	2	BEX4
GYPC	0.00946722	0.335021	0.48	0.316	2	GYPC
MPP1	0.00981416	0.292296	0.52	0.347	2	MPP1
PSAP3	5.45561e-138	2.348	0.99	0.455	3	PSAP
CTSS2	2.94828e-124	2.4743	1	0.257	3	CTSS
FTH1	1.13743e-104	1.63418	1	0.94	3	FTH1
CST32	6.40713e-88	2.33241	0.9	0.259	3	CST3
TYROBP3	1.61117e-86	2.32027	0.97	0.263	3	TYROBP
SAT11	9.10726e-85	1.8466	0.98	0.508	3	SAT1
SERPINA1	3.08153e-76	2.35442	0.88	0.086	3	SERPINA1
FCN1	4.152e-74	2.15296	0.95	0.151	3	FCN1
LYZ2	3.84406e-68	2.11847	0.96	0.258	3	LYZ
FGL2	1.40785e-65	1.84269	0.64	0.009	3	FGL2
S100A4	4.16541e-62	1.27108	0.97	0.791	3	S100A4
TMEM176B	1.51337e-59	1.9161	0.65	0.039	3	TMEM176B
S100A111	1.76389e-57	1.65196	0.94	0.377	3	S100A11
LGALS3	9.47578e-54	1.8743	0.68	0.047	3	LGALS3
FCER1G3	4.67416e-52	1.68317	0.89	0.237	3	FCER1G
LST12	1.10326e-51	1.56741	0.88	0.351	3	LST1
CD14	4.99508e-51	2.21285	0.63	0.057	3	CD14
ZFP361	5.98232e-49	1.60836	0.83	0.274	3	ZFP36
FCGR3A	7.91554e-49	2.1756	0.47	0.007	3	FCGR3A
CPVL	1.42734e-48	1.65681	0.65	0.077	3	CPVL
ITGB22	1.78094e-45	1.62192	0.78	0.196	3	ITGB2
IFITM31	2.74919e-45	1.35238	0.8	0.507	3	IFITM3
AIF11	2.4306e-44	1.08902	0.95	0.644	3	AIF1
FPR1	1.77924e-42	1.60995	0.74	0.101	3	FPR1
S100A61	6.11639e-42	1.17572	0.99	0.692	3	S100A6
HLA-DRB11	2.3559e-40	1.27478	0.87	0.655	3	HLA-DRB1
MPEG1	6.07758e-40	1.49781	0.52	0.026	3	MPEG1
TMEM176A	1.30485e-39	1.40947	0.45	0.015	3	TMEM176A
PLAUR	2.83168e-39	1.77528	0.52	0.034	3	PLAUR
TIMP11	3.81946e-39	1.40467	0.74	0.279	3	TIMP1
SRGN3	2.23743e-37	1.02922	0.96	0.757	3	SRGN
MS4A6A	3.11555e-37	1.5325	0.56	0.05	3	MS4A6A
CLEC7A	9.71729e-37	1.48229	0.42	0.014	3	CLEC7A
C5AR1	1.54423e-36	1.53239	0.6	0.061	3	C5AR1
TGFBI	5.06928e-36	1.30583	0.37	0.004	3	TGFBI
FOS1	1.21171e-35	1.31224	0.87	0.546	3	FOS
VCAN	1.70701e-35	1.6591	0.41	0.015	3	VCAN
HLA-B	3.63606e-35	0.761057	0.99	0.931	3	HLA-B
G0S2	4.95697e-35	1.90522	0.59	0.068	3	G0S2
HCK	1.07365e-34	1.45838	0.64	0.11	3	HCK
LILRB2	2.9126e-34	1.45509	0.52	0.044	3	LILRB2
COTL1	4.54534e-33	1.54071	0.58	0.086	3	COTL1
TNFRSF1B	1.76345e-32	1.46591	0.47	0.033	3	TNFRSF1B
IL1B	3.55598e-32	1.23082	0.56	0.362	3	IL1B
HLA-C2	4.18536e-32	1.02621	0.87	0.698	3	HLA-C
LINC01272	7.68632e-32	1.41858	0.4	0.017	3	LINC01272
PILRA	1.21266e-31	1.24924	0.42	0.021	3	PILRA
DUSP11	1.99643e-31	1.53869	0.62	0.203	3	DUSP1
CDKN1A	1.08201e-30	1.33847	0.43	0.027	3	CDKN1A
NPC2	1.11648e-30	1.13639	0.7	0.34	3	NPC2
CD48	1.60818e-30	1.36833	0.54	0.069	3	CD48
GRN2	3.7049e-30	1.32912	0.73	0.214	3	GRN
CSTA	5.75158e-30	1.39096	0.61	0.099	3	CSTA
NCF2	6.14156e-30	1.25701	0.56	0.071	3	NCF2
SGK1	7.38002e-30	1.51013	0.36	0.013	3	SGK1
NAMPT	8.66333e-30	1.23565	0.65	0.123	3	NAMPT
CTSB	9.28265e-30	1.27253	0.66	0.192	3	CTSB
AMICA1	1.56928e-29	1.46547	0.55	0.082	3	AMICA1
CD4	1.88301e-29	1.23092	0.37	0.016	3	CD4
HLA-DRA1	2.57149e-29	0.965418	0.97	0.876	3	HLA-DRA
NR4A1	5.01089e-29	1.53866	0.39	0.03	3	NR4A1
SLC7A7	1.04108e-28	1.14683	0.34	0.009	3	SLC7A7
ANXA21	2.26577e-28	1.22853	0.73	0.257	3	ANXA2
ANXA5	5.95104e-28	1.26954	0.6	0.166	3	ANXA5
ITM2B1	1.33754e-27	1.01635	0.79	0.51	3	ITM2B
FGR	2.56303e-27	1.31179	0.52	0.074	3	FGR
TYMP	7.93396e-27	1.41272	0.39	0.04	3	TYMP
APOBEC3A	8.11425e-27	1.35923	0.34	0.016	3	APOBEC3A
HLA-DRB51	1.95763e-26	1.21419	0.64	0.283	3	HLA-DRB5
CARD16	2.54693e-26	1.26052	0.6	0.175	3	CARD16
C1orf162	3.77378e-26	1.27067	0.55	0.143	3	C1orf162
IGSF6	4.82717e-26	1.1281	0.39	0.031	3	IGSF6
HLA-DPA11	2.10925e-25	1.03015	0.83	0.568	3	HLA-DPA1
HMOX1	4.59201e-25	1.29694	0.29	0.007	3	HMOX1
OAZ12	5.89326e-25	0.711933	0.94	0.789	3	OAZ1
RGS2	9.23263e-25	1.24065	0.65	0.166	3	RGS2
JUNB2	1.1487e-24	1.27727	0.61	0.236	3	JUNB
S100A92	2.95975e-24	0.389114	0.99	0.753	3	S100A9
CD521	1.7158e-23	0.949759	0.89	0.69	3	CD52
ACTB1	1.75691e-23	0.678766	0.99	0.933	3	ACTB
BCL2A1	1.8491e-23	1.29919	0.55	0.099	3	BCL2A1
S100A102	3.14083e-23	0.98283	0.86	0.526	3	S100A10
CSF1R	3.18834e-23	1.05791	0.33	0.017	3	CSF1R
SH3BGRL32	3.38886e-23	0.741218	0.97	0.779	3	SH3BGRL3
SLC11A1	4.61842e-23	1.23984	0.38	0.036	3	SLC11A1
MS4A7	5.75461e-23	1.16637	0.32	0.016	3	MS4A7
LILRB1	1.53308e-22	1.06171	0.29	0.011	3	LILRB1
CFD	1.92817e-22	1.26776	0.47	0.086	3	CFD
CLEC12A	2.03588e-22	1.20453	0.43	0.056	3	CLEC12A
LRRC25	2.29001e-22	1.02063	0.34	0.023	3	LRRC25
IL10RA	1.23237e-21	1.02142	0.31	0.016	3	IL10RA
CEBPD	2.24379e-21	0.956237	0.26	0.009	3	CEBPD
ARPC1B1	2.50946e-21	0.805525	0.81	0.515	3	ARPC1B
CD68	3.41315e-21	1.09789	0.28	0.013	3	CD68
MNDA	9.59066e-21	0.939718	0.54	0.116	3	MNDA
CFP	1.03955e-20	1.23269	0.47	0.091	3	CFP
CXCL16	1.68505e-20	0.975632	0.28	0.012	3	CXCL16
CASP1	1.8082e-20	1.10274	0.42	0.068	3	CASP1
GPR183	5.48557e-20	1.29284	0.45	0.093	3	GPR183
CD74	1.31554e-19	0.757676	0.99	0.911	3	CD74
C10orf54	2.53605e-19	1.08234	0.56	0.18	3	C10orf54
FCGRT	5.15748e-19	1.09151	0.43	0.094	3	FCGRT
SAMHD1	5.5695e-19	1.05645	0.38	0.056	3	SAMHD1
DUSP6	1.23676e-18	1.13085	0.46	0.095	3	DUSP6
ARPC32	1.28872e-18	0.66973	0.88	0.712	3	ARPC3
CECR1	1.77276e-18	1.09503	0.28	0.018	3	CECR1
WARS	3.94656e-18	1.11957	0.43	0.094	3	WARS
CYBB	4.41313e-18	1.09222	0.41	0.063	3	CYBB
LCP13	5.44939e-18	0.896299	0.77	0.377	3	LCP1
PLBD1	7.48877e-18	0.931726	0.37	0.053	3	PLBD1
LTA4H	1.16289e-17	0.960419	0.59	0.279	3	LTA4H
LAPTM52	1.74474e-17	0.705239	0.87	0.704	3	LAPTM5
DOK2	2.04405e-17	0.913299	0.28	0.02	3	DOK2
UBC1	5.74971e-17	0.655114	0.88	0.727	3	UBC
HLA-DQB11	1.31315e-16	1.00756	0.6	0.307	3	HLA-DQB1
CTSH	2.16036e-16	1.00698	0.36	0.05	3	CTSH
MCL11	6.7334e-16	1.03018	0.54	0.21	3	MCL1
EVI2B	9.82616e-16	1.01662	0.5	0.183	3	EVI2B
LY86	1.2452e-15	1.04878	0.36	0.057	3	LY86
PPT1	2.77957e-15	0.893067	0.47	0.212	3	PPT1
PTPRC1	3.85267e-15	0.881353	0.61	0.272	3	PTPRC
ASAH1	4.51014e-15	0.911276	0.59	0.301	3	ASAH1
POU2F2	4.82054e-15	1.10138	0.33	0.056	3	POU2F2
CPPED1	7.63197e-15	0.977507	0.35	0.078	3	CPPED1
FTLP3	2.56921e-14	0.887222	0.38	0.082	3	FTLP3
NAGK	2.85201e-14	0.928986	0.39	0.084	3	NAGK
CD53	3.00058e-14	0.822956	0.65	0.366	3	CD53
NAAA	3.73001e-14	0.961097	0.3	0.055	3	NAAA
NFKBIA	5.51782e-14	0.903591	0.67	0.384	3	NFKBIA
GLIPR1	7.21244e-14	0.875098	0.46	0.176	3	GLIPR1
LY96	8.92403e-14	0.904892	0.29	0.048	3	LY96
GLUL1	1.17872e-13	0.864411	0.63	0.378	3	GLUL
FCGR2A	4.72204e-13	0.903233	0.32	0.054	3	FCGR2A
STXBP2	5.38119e-13	0.936598	0.53	0.186	3	STXBP2
TNFSF10	6.0626e-13	0.891888	0.34	0.068	3	TNFSF10
AOAH	8.95475e-13	0.884939	0.26	0.032	3	AOAH
LGALS11	1.11101e-12	0.759089	0.75	0.474	3	LGALS1
RNASET22	1.72097e-12	0.889674	0.54	0.215	3	RNASET2
TXNIP1	3.8359e-12	0.771178	0.7	0.362	3	TXNIP
LIPA	3.87244e-12	0.839408	0.37	0.139	3	LIPA
HLA-DPB1	4.63876e-12	0.670826	0.76	0.613	3	HLA-DPB1
IER21	6.75987e-12	0.908287	0.48	0.247	3	IER2
SDCBP1	1.55111e-11	0.820321	0.56	0.278	3	SDCBP
SELPLG	1.55546e-11	0.827358	0.38	0.101	3	SELPLG
CYTIP	1.95459e-11	0.896669	0.44	0.148	3	CYTIP
CTSC	2.1936e-11	0.846829	0.43	0.185	3	CTSC
NINJ1	2.8152e-11	0.78157	0.35	0.086	3	NINJ1
ADGRE5	3.13223e-11	0.817517	0.45	0.186	3	ADGRE5
CFL11	3.40876e-11	0.378307	0.97	0.821	3	CFL1
FOSB	3.95751e-11	0.867963	0.43	0.138	3	FOSB
LILRB3	4.7244e-11	0.884864	0.26	0.04	3	LILRB3
LINC00936	4.89345e-11	0.844331	0.27	0.05	3	LINC00936
ALOX5	5.78477e-11	0.740793	0.3	0.058	3	ALOX5
CXCL8	7.2158e-11	1.4277	0.36	0.141	3	CXCL8
CSTB	8.14443e-11	0.739501	0.46	0.263	3	CSTB
MYD88	8.30514e-11	0.815328	0.31	0.071	3	MYD88
CALM2	8.48329e-11	0.533644	0.86	0.744	3	CALM2
EVI2A	1.1689e-10	0.776459	0.35	0.088	3	EVI2A
MT2A1	1.74377e-10	0.813478	0.39	0.231	3	MT2A
SYNGR2	2.3177e-10	0.735542	0.59	0.301	3	SYNGR2
RNH1	3.0551e-10	0.811883	0.41	0.152	3	RNH1
PYCARD	3.43189e-10	0.738362	0.49	0.245	3	PYCARD
HLA-F	4.19375e-10	0.803674	0.36	0.105	3	HLA-F
GNS	4.24067e-10	0.726234	0.27	0.05	3	GNS
PTPRE	4.31527e-10	0.735155	0.32	0.074	3	PTPRE
AGTRAP	4.34936e-10	0.849706	0.35	0.095	3	AGTRAP
TSPO2	4.37156e-10	0.495385	0.74	0.465	3	TSPO
LGALS9	8.35034e-10	0.751469	0.5	0.215	3	LGALS9
CYBA	1.57279e-09	0.743181	0.45	0.175	3	CYBA
PECAM1	2.9048e-09	0.790341	0.41	0.163	3	PECAM1
C19orf38	3.07676e-09	0.56806	0.29	0.065	3	C19orf38
SCPEP1	3.23339e-09	0.752905	0.29	0.064	3	SCPEP1
ZFAND5	4.6579e-09	0.756817	0.32	0.092	3	ZFAND5
MYO1F	5.6202e-09	0.79688	0.37	0.116	3	MYO1F
IFITM21	6.34998e-09	0.550566	0.8	0.61	3	IFITM2
ATP6V1B2	8.67037e-09	0.740071	0.27	0.066	3	ATP6V1B2
BID	1.221e-08	0.747732	0.41	0.181	3	BID
CD63	1.22522e-08	0.510839	0.79	0.603	3	CD63
ATP5E1	2.03214e-08	0.420336	0.93	0.842	3	ATP5E
ARPC22	2.29769e-08	0.475933	0.81	0.638	3	ARPC2
THEMIS2	2.92894e-08	0.728897	0.36	0.133	3	THEMIS2
IQGAP1	3.54019e-08	0.73297	0.43	0.17	3	IQGAP1
PRELID1	5.78792e-08	0.707219	0.42	0.192	3	PRELID1
C20orf27	5.87589e-08	0.698513	0.3	0.147	3	C20orf27
SERF2	6.427e-08	0.379005	0.95	0.813	3	SERF2
ARPC51	8.32008e-08	0.60285	0.56	0.355	3	ARPC5
PSME2	1.11707e-07	0.603492	0.5	0.344	3	PSME2
RGS19	2.15069e-07	0.667526	0.36	0.146	3	RGS19
ATP6V0E1	2.42671e-07	0.613036	0.56	0.345	3	ATP6V0E1
UQCR11	2.66273e-07	0.51229	0.61	0.485	3	UQCR11
HLA-DMB	2.88994e-07	0.725969	0.36	0.138	3	HLA-DMB
TMBIM6	3.10609e-07	0.547865	0.65	0.448	3	TMBIM6
CORO1A3	4.98512e-07	0.610262	0.54	0.269	3	CORO1A
CD83	5.28809e-07	0.674859	0.29	0.083	3	CD83
AP1S2	5.6723e-07	0.663215	0.41	0.177	3	AP1S2
BTG1	7.30906e-07	0.61457	0.42	0.184	3	BTG1
CTSD2	7.41088e-07	0.651692	0.46	0.228	3	CTSD
BLVRA	7.61379e-07	0.630127	0.42	0.208	3	BLVRA
MYL62	7.66223e-07	0.346492	0.96	0.876	3	MYL6
HIGD2A	1.22384e-06	0.484534	0.47	0.373	3	HIGD2A
CSK	1.2841e-06	0.590499	0.26	0.072	3	CSK
HCLS12	1.63839e-06	0.617156	0.51	0.281	3	HCLS1
GNAI2	1.7335e-06	0.667716	0.37	0.163	3	GNAI2
CAP12	1.80178e-06	0.563753	0.62	0.379	3	CAP1
FKBP1A	2.04124e-06	0.484749	0.66	0.435	3	FKBP1A
AP2S1	2.04253e-06	0.596508	0.42	0.234	3	AP2S1
PRAM1	2.13631e-06	0.607455	0.28	0.098	3	PRAM1
ARPC4	2.27327e-06	0.619693	0.42	0.213	3	ARPC4
GLIPR2	2.30332e-06	0.582218	0.35	0.139	3	GLIPR2
UCP2	2.41373e-06	0.494564	0.72	0.475	3	UCP2
EMP3	2.63348e-06	0.559948	0.55	0.338	3	EMP3
ATP6V0B1	2.76908e-06	0.578118	0.43	0.283	3	ATP6V0B
PSMB9	3.17691e-06	0.433241	0.4	0.217	3	PSMB9
ALDH2	3.38283e-06	0.645175	0.31	0.135	3	ALDH2
AHNAK	3.6476e-06	0.648014	0.34	0.147	3	AHNAK
LYN	4.01563e-06	0.526851	0.27	0.088	3	LYN
HLA-E2	5.71919e-06	0.439074	0.78	0.62	3	HLA-E
MXD1	7.33725e-06	0.641349	0.28	0.095	3	MXD1
MVP	8.2198e-06	0.572158	0.26	0.09	3	MVP
ATP6V0D1	8.33862e-06	0.587883	0.34	0.142	3	ATP6V0D1
FYB	1.08519e-05	0.493016	0.31	0.116	3	FYB
FLNA	1.15569e-05	0.604085	0.38	0.187	3	FLNA
PFN12	1.38561e-05	0.416144	0.82	0.683	3	PFN1
TMSB4XP41	1.52297e-05	0.607595	0.45	0.226	3	TMSB4XP4
GRB2	1.62114e-05	0.594008	0.37	0.176	3	GRB2
DBNL	1.82569e-05	0.57461	0.33	0.18	3	DBNL
VMP1	2.09799e-05	0.492981	0.51	0.287	3	VMP1
ARRB2	2.72252e-05	0.51281	0.37	0.158	3	ARRB2
GSTO11	4.17625e-05	0.382333	0.54	0.378	3	GSTO1
SERP1	4.78897e-05	0.444734	0.54	0.423	3	SERP1
SULT1A1	5.52861e-05	0.581508	0.31	0.15	3	SULT1A1
TBXAS1	6.47998e-05	0.550235	0.34	0.166	3	TBXAS1
MGAT1	7.02969e-05	0.554565	0.29	0.12	3	MGAT1
RHOG	8.59284e-05	0.507654	0.49	0.301	3	RHOG
SOD2	9.8755e-05	0.519629	0.57	0.35	3	SOD2
DAZAP2	0.000100849	0.434055	0.58	0.459	3	DAZAP2
FAM96A	0.000101379	0.490634	0.41	0.238	3	FAM96A
PTPN6	0.00011156	0.466338	0.44	0.324	3	PTPN6
PPP1R15A	0.000121744	0.498732	0.49	0.35	3	PPP1R15A
GSTP11	0.000167272	0.34623	0.77	0.612	3	GSTP1
SHKBP1	0.000219808	0.52232	0.34	0.165	3	SHKBP1
BLVRB1	0.000229413	0.359487	0.38	0.195	3	BLVRB
LAMTOR2	0.000243276	0.485102	0.32	0.229	3	LAMTOR2
BLOC1S1	0.000287916	0.491909	0.4	0.234	3	BLOC1S1
TKT	0.000296296	0.382809	0.68	0.57	3	TKT
CD441	0.000298697	0.416902	0.58	0.434	3	CD44
YWHAB	0.000333066	0.307198	0.62	0.561	3	YWHAB
CD55	0.000388041	0.481342	0.32	0.149	3	CD55
PGK11	0.000404479	0.357615	0.73	0.556	3	PGK1
SH3GLB1	0.000447704	0.486098	0.26	0.139	3	SH3GLB1
TNFSF13B	0.000469639	0.539129	0.26	0.109	3	TNFSF13B
STK17B	0.000481401	0.565222	0.27	0.119	3	STK17B
LAPTM4A	0.000483969	0.421713	0.54	0.336	3	LAPTM4A
CTSA	0.000494845	0.531421	0.36	0.211	3	CTSA
RHOA	0.000546125	0.272128	0.81	0.744	3	RHOA
NFKBIZ	0.000650524	0.471405	0.27	0.115	3	NFKBIZ
CHMP1B	0.000784807	0.423909	0.39	0.208	3	CHMP1B
COX17	0.000827522	0.444686	0.3	0.193	3	COX17
SEC11A	0.000965922	0.429113	0.46	0.317	3	SEC11A
HLA-DMA	0.00107779	0.439092	0.5	0.35	3	HLA-DMA
CSF3R1	0.00125694	0.460394	0.44	0.258	3	CSF3R
OXA1L	0.00137933	0.42727	0.35	0.217	3	OXA1L
SLC2A3	0.00148897	0.376205	0.29	0.137	3	SLC2A3
PLSCR1	0.00155521	0.410122	0.31	0.163	3	PLSCR1
MFSD1	0.00161075	0.468093	0.31	0.187	3	MFSD1
KLF21	0.00182707	0.540704	0.26	0.123	3	KLF2
LY6E	0.00190085	0.430568	0.38	0.274	3	LY6E
RP11-745O10.4	0.00203365	0.428249	0.37	0.219	3	RP11-745O10.4
ALDOA	0.00206908	0.30923	0.69	0.617	3	ALDOA
C1orf43	0.00216444	0.441475	0.4	0.244	3	C1orf43
ATP6AP2	0.00250414	0.421505	0.36	0.241	3	ATP6AP2
RAB7A	0.00297761	0.449738	0.36	0.227	3	RAB7A
APLP2	0.00317676	0.442064	0.4	0.242	3	APLP2
GPSM3	0.00325078	0.410375	0.38	0.212	3	GPSM3
ATG3	0.00354178	0.443956	0.29	0.172	3	ATG3
LAMTOR4	0.00354468	0.383244	0.43	0.319	3	LAMTOR4
MOB1A	0.0036121	0.431738	0.28	0.158	3	MOB1A
PCBP1	0.003994	0.430951	0.33	0.21	3	PCBP1
MSRB1	0.00464332	0.313735	0.27	0.157	3	MSRB1
CAPG1	0.00465171	0.406532	0.4	0.254	3	CAPG
PKM1	0.00515913	0.402151	0.52	0.365	3	PKM
OS9	0.00633246	0.37893	0.44	0.277	3	OS9
ZYX	0.00698602	0.379644	0.35	0.193	3	ZYX
LAIR1	0.00720635	0.342056	0.3	0.193	3	LAIR1
GPX1	0.00751171	0.295609	0.75	0.654	3	GPX1
LITAF1	0.00763329	0.425602	0.39	0.246	3	LITAF
GLRX	0.00776846	0.364922	0.37	0.217	3	GLRX
EIF3K	0.008085	0.296212	0.69	0.576	3	EIF3K
NDUFB2	0.00847813	0.342477	0.49	0.375	3	NDUFB2
OAZ2	0.00905199	0.418493	0.32	0.181	3	OAZ2
CNPY3	0.00963024	0.356263	0.4	0.263	3	CNPY3
S100A83	6.72416e-188	3.5509	1	0.725	4	S100A8
S100A93	4.61951e-175	3.29285	1	0.752	4	S100A9
S100A124	2.09819e-165	4.01689	0.97	0.308	4	S100A12
CD177	2.7385e-103	3.06451	0.87	0.059	4	CD177
LCN2	2.25304e-100	3.55956	0.84	0.077	4	LCN2
S100P	4.4032e-89	2.86802	0.79	0.022	4	S100P
GCA	8.22713e-89	2.24942	0.88	0.159	4	GCA
LTF	8.81004e-82	3.66817	0.72	0.02	4	LTF
TSPO3	4.52592e-80	1.73555	0.91	0.448	4	TSPO
PGLYRP1	1.16148e-78	2.97411	0.74	0.034	4	PGLYRP1
IFITM22	4.03048e-73	1.69909	0.93	0.597	4	IFITM2
MMP8	3.92233e-68	2.52288	0.64	0.013	4	MMP8
RGL4	5.8816e-68	2.14944	0.68	0.027	4	RGL4
MCEMP1	4.66673e-67	2.02883	0.7	0.021	4	MCEMP1
ALOX5AP	3.82814e-64	2.0511	0.78	0.091	4	ALOX5AP
CYSTM1	9.64977e-63	1.97811	0.75	0.07	4	CYSTM1
MNDA1	1.2178e-62	2.04767	0.82	0.088	4	MNDA
CDA	1.81917e-62	1.90628	0.66	0.027	4	CDA
BASP1	3.62785e-62	2.03988	0.7	0.036	4	BASP1
ANXA3	5.72709e-61	2.0482	0.69	0.041	4	ANXA3
RETN	1.39244e-55	2.84537	0.62	0.036	4	RETN
FPR11	3.37618e-55	1.87402	0.82	0.093	4	FPR1
S100A62	8.88745e-55	1.45041	0.97	0.694	4	S100A6
ARG1	4.79664e-52	1.78932	0.48	0.002	4	ARG1
S100A112	4.42769e-51	1.55172	0.96	0.375	4	S100A11
FCER1G4	4.39631e-50	1.55404	0.91	0.235	4	FCER1G
MMP9	6.76513e-49	2.38575	0.48	0.009	4	MMP9
ACTB2	2.38745e-47	1.04726	1	0.932	4	ACTB
FCN11	8.29937e-47	1.63523	0.84	0.162	4	FCN1
PLAC81	1.17117e-45	1.35703	0.83	0.443	4	PLAC8
CST7	1.8187e-45	1.67778	0.71	0.098	4	CST7
VNN2	4.31227e-44	1.91539	0.59	0.051	4	VNN2
BPI	1.54518e-43	1.61264	0.45	0.006	4	BPI
CKAP4	3.88221e-43	1.54258	0.47	0.011	4	CKAP4
HP	1.7507e-41	1.48006	0.47	0.012	4	HP
SLC2A31	1.83074e-41	1.68862	0.65	0.101	4	SLC2A3
NAMPT1	1.24075e-40	1.82526	0.69	0.119	4	NAMPT
CAMP	1.53934e-39	2.6822	0.42	0.016	4	CAMP
CMTM2	6.77046e-39	1.59174	0.45	0.023	4	CMTM2
TYROBP4	7.99534e-39	1.16688	0.9	0.27	4	TYROBP
ACSL1	1.69327e-38	1.60946	0.54	0.047	4	ACSL1
ALPL	4.77806e-38	1.41465	0.39	0.005	4	ALPL
MSRB11	6.06203e-38	1.46775	0.67	0.117	4	MSRB1
MT-TL12	2.26651e-36	1.24506	0.85	0.485	4	MT-TL1
SOD21	4.50121e-36	1.39743	0.71	0.336	4	SOD2
CTSD3	7.01102e-36	1.45229	0.7	0.204	4	CTSD
QPCT	8.94917e-35	1.29323	0.45	0.021	4	QPCT
SERPINA11	1.87812e-34	1.02817	0.65	0.109	4	SERPINA1
BCL2A11	6.23887e-34	1.56664	0.62	0.092	4	BCL2A1
CD24	7.46014e-34	1.77225	0.42	0.017	4	CD24
FCGR3B	8.29434e-34	1.22619	0.38	0.008	4	FCGR3B
PYGL	1.15267e-33	1.39463	0.65	0.147	4	PYGL
MYL63	1.67267e-33	0.811222	0.98	0.874	4	MYL6
APMAP	3.93055e-33	1.3736	0.65	0.171	4	APMAP
BST1	1.38426e-32	1.36404	0.53	0.067	4	BST1
LYZ3	1.1631e-31	1.4375	0.81	0.273	4	LYZ
CYP4F3	1.56975e-30	1.22495	0.34	0.007	4	CYP4F3
NCF21	3.30292e-30	1.38511	0.56	0.071	4	NCF2
CSF3R2	3.84385e-30	1.24368	0.7	0.232	4	CSF3R
GYG1	9.01682e-30	1.28749	0.61	0.118	4	GYG1
CAP13	9.58703e-30	1.14864	0.82	0.359	4	CAP1
CEACAM1	6.25111e-29	1.02222	0.28	0.001	4	CEACAM1
ZDHHC19	1.78301e-28	1.37486	0.31	0.007	4	ZDHHC19
PLBD11	3.54718e-28	1.53068	0.45	0.045	4	PLBD1
RAB27A	4.84586e-28	1.24722	0.5	0.062	4	RAB27A
PROK2	1.25048e-27	1.07702	0.31	0.006	4	PROK2
TCN1	1.55047e-27	1.30156	0.27	0.001	4	TCN1
DYSF	3.44034e-27	1.08719	0.33	0.01	4	DYSF
MGAM	3.90921e-26	1.20452	0.28	0.004	4	MGAM
ORM1	3.97187e-26	1.17343	0.29	0.005	4	ORM1
RAB31	4.95175e-26	1.18377	0.44	0.04	4	RAB31
PADI4	1.94692e-25	1.29378	0.45	0.085	4	PADI4
VNN1	2.37997e-25	1.23486	0.29	0.006	4	VNN1
ITGAM	3.20205e-25	1.20663	0.35	0.023	4	ITGAM
C5AR11	3.8181e-25	1.26624	0.51	0.07	4	C5AR1
LITAF2	1.13347e-24	1.15469	0.67	0.218	4	LITAF
MYL12A2	1.2174e-24	0.90564	0.89	0.569	4	MYL12A
ALOX51	1.62442e-24	1.20759	0.43	0.045	4	ALOX5
CTB-61M7.2	2.37598e-24	1.22181	0.35	0.02	4	CTB-61M7.2
LCP14	4.69316e-24	1.03624	0.78	0.376	4	LCP1
HCK1	1.08445e-23	1.0379	0.57	0.117	4	HCK
FAM101B	1.79877e-23	1.09554	0.37	0.028	4	FAM101B
HK3	1.88576e-23	1.05967	0.34	0.02	4	HK3
FFAR2	2.17414e-23	1.20023	0.32	0.015	4	FFAR2
DEFA31	2.76134e-23	3.12115	0.33	0.086	4	DEFA3
OLFM4	3.65377e-23	2.43177	0.26	0.01	4	OLFM4
GRN3	4.28134e-23	1.15478	0.68	0.219	4	GRN
SRGN4	5.06458e-23	0.985082	0.98	0.755	4	SRGN
STXBP21	8.69453e-23	1.22028	0.63	0.176	4	STXBP2
ADGRG3	1.17323e-21	0.858222	0.28	0.01	4	ADGRG3
PFKFB3	3.85927e-21	1.15926	0.38	0.04	4	PFKFB3
EMB	9.82826e-21	1.1277	0.48	0.1	4	EMB
PGD	5.23948e-20	0.962985	0.62	0.259	4	PGD
RAC2	7.40545e-20	0.892744	0.79	0.391	4	RAC2
FYB1	8.88963e-20	1.19875	0.47	0.1	4	FYB
CSTA1	2.26582e-19	1.09043	0.52	0.108	4	CSTA
ITGB23	3.8374e-19	0.937084	0.65	0.209	4	ITGB2
P2RY13	1.16344e-18	1.06313	0.31	0.026	4	P2RY13
CALM12	1.84986e-18	0.880518	0.75	0.402	4	CALM1
CD141	2.20749e-18	0.570997	0.39	0.081	4	CD14
SIRPA	2.72223e-18	0.95426	0.3	0.023	4	SIRPA
NCF4	2.79083e-18	1.00003	0.58	0.224	4	NCF4
LILRB31	5.40017e-18	0.969284	0.33	0.033	4	LILRB3
CYBB1	7.46976e-18	1.03521	0.41	0.063	4	CYBB
AGTRAP1	8.73238e-18	0.949794	0.45	0.085	4	AGTRAP
G0S21	1.88869e-17	1.17402	0.44	0.083	4	G0S2
FGR1	2.10735e-17	0.903736	0.44	0.082	4	FGR
GMFG2	2.58348e-17	0.572253	0.97	0.767	4	GMFG
HSPA1A	3.70212e-17	1.09171	0.48	0.153	4	HSPA1A
CDKN2D	1.71566e-15	0.927303	0.38	0.063	4	CDKN2D
CORO1A4	2.37133e-15	0.931163	0.59	0.264	4	CORO1A
GLRX1	2.79561e-15	0.936812	0.52	0.202	4	GLRX
CFL12	5.20114e-15	0.561211	0.93	0.825	4	CFL1
SORL11	6.27798e-15	0.994025	0.43	0.12	4	SORL1
SDCBP2	7.09282e-15	0.854615	0.61	0.273	4	SDCBP
PTAFR	1.7572e-14	0.861892	0.26	0.025	4	PTAFR
CCPG1	2.31642e-14	0.852913	0.26	0.026	4	CCPG1
MARCKS	2.44346e-14	0.87891	0.26	0.024	4	MARCKS
STOM	3.82752e-14	1.01679	0.45	0.146	4	STOM
NCF1C	8.73922e-14	0.872393	0.27	0.029	4	NCF1C
PFN13	1.14416e-13	0.645715	0.83	0.682	4	PFN1
LSP12	2.94899e-13	0.849162	0.61	0.3	4	LSP1
IGSF61	3.75011e-13	0.749023	0.26	0.044	4	IGSF6
NKG7	4.97442e-13	0.996279	0.42	0.153	4	NKG7
ARRB21	5.76105e-13	0.801036	0.48	0.147	4	ARRB2
LILRA5	5.82498e-13	0.784117	0.26	0.029	4	LILRA5
COTL11	7.95894e-13	0.860154	0.42	0.102	4	COTL1
UPP1	8.92975e-13	0.809401	0.27	0.036	4	UPP1
LST13	9.96885e-13	0.641162	0.73	0.366	4	LST1
MYH9	1.12951e-12	0.881776	0.48	0.175	4	MYH9
GNAI21	1.13683e-12	0.941949	0.46	0.154	4	GNAI2
FCGR2A1	6.98805e-12	0.817369	0.31	0.055	4	FCGR2A
G6PD	8.5021e-12	0.765978	0.35	0.103	4	G6PD
FLOT2	9.77736e-12	0.889012	0.37	0.104	4	FLOT2
PKM2	1.07804e-11	0.709285	0.66	0.351	4	PKM
C19orf381	1.24208e-11	0.778131	0.32	0.062	4	C19orf38
SAT12	1.25041e-11	0.656747	0.83	0.523	4	SAT1
WSB11	1.61962e-11	0.735252	0.62	0.285	4	WSB1
ARHGDIB	1.78679e-11	0.451566	0.91	0.846	4	ARHGDIB
RGS21	1.79478e-11	0.86591	0.51	0.18	4	RGS2
GRK6	2.12636e-11	0.630204	0.26	0.039	4	GRK6
RGS191	2.38558e-11	0.829375	0.43	0.139	4	RGS19
MXD11	2.53167e-11	0.88286	0.35	0.088	4	MXD1
SAMSN1	2.9266e-11	0.878113	0.32	0.082	4	SAMSN1
BRI3	3.91e-11	0.751974	0.26	0.039	4	BRI3
GSN	5.56129e-11	0.832327	0.46	0.157	4	GSN
PTPRC2	7.25688e-11	0.754417	0.59	0.274	4	PTPRC
AMICA11	8.0506e-11	0.811052	0.38	0.099	4	AMICA1
RTN3	8.98928e-11	0.773522	0.49	0.228	4	RTN3
ARPC23	9.55266e-11	0.567911	0.82	0.637	4	ARPC2
LYN1	9.78579e-11	0.893862	0.33	0.082	4	LYN
ARPC1B2	1.25518e-10	0.598714	0.75	0.521	4	ARPC1B
PGS1	1.45622e-10	0.775694	0.26	0.043	4	PGS1
GABARAPL2	1.68118e-10	0.676013	0.53	0.313	4	GABARAPL2
ANPEP	1.77721e-10	0.785843	0.31	0.066	4	ANPEP
MYO1F1	2.75069e-10	0.878985	0.38	0.115	4	MYO1F
SCPEP11	3.67393e-10	0.741496	0.3	0.063	4	SCPEP1
ARPC52	3.94259e-10	0.709385	0.59	0.352	4	ARPC5
MYADM	4.43325e-10	0.777161	0.4	0.127	4	MYADM
MT-TF	4.61663e-10	0.814381	0.48	0.241	4	MT-TF
MCL12	5.32342e-10	0.783707	0.51	0.213	4	MCL1
EVI2B1	6.10638e-10	0.719243	0.49	0.184	4	EVI2B
SVIP	6.96426e-10	0.769067	0.36	0.182	4	SVIP
LGALS31	1.60644e-09	0.618467	0.32	0.083	4	LGALS3
HMGB22	2.46758e-09	0.617328	0.75	0.46	4	HMGB2
CKLF	2.50464e-09	0.720452	0.44	0.211	4	CKLF
CD631	3.33005e-09	0.589484	0.79	0.603	4	CD63
CFP1	3.53173e-09	0.788121	0.35	0.103	4	CFP
BAZ1A	4.0069e-09	0.772199	0.3	0.076	4	BAZ1A
GPSM31	5.04012e-09	0.715119	0.45	0.205	4	GPSM3
MT-RNR11	5.79568e-09	0.316103	0.96	0.861	4	MT-RNR1
CAPG2	6.74725e-09	0.707286	0.5	0.244	4	CAPG
C1orf1621	8.0035e-09	0.655194	0.43	0.155	4	C1orf162
MAPK14	1.42851e-08	0.768347	0.27	0.066	4	MAPK14
IVNS1ABP	1.63466e-08	0.770122	0.34	0.123	4	IVNS1ABP
CD551	1.84303e-08	0.70682	0.39	0.142	4	CD55
ARPC33	3.26686e-08	0.385441	0.84	0.716	4	ARPC3
PLP2	4.17868e-08	0.612308	0.53	0.244	4	PLP2
ABTB1	4.60869e-08	0.701557	0.31	0.092	4	ABTB1
PLSCR11	4.68199e-08	0.627797	0.39	0.155	4	PLSCR1
MT-TV	5.56941e-08	0.65454	0.66	0.446	4	MT-TV
PTPRE1	6.91192e-08	0.727393	0.27	0.079	4	PTPRE
ACTN1	7.00013e-08	0.639261	0.37	0.12	4	ACTN1
FLOT1	9.23272e-08	0.656692	0.37	0.134	4	FLOT1
GRINA	1.05796e-07	0.729816	0.26	0.066	4	GRINA
VIM2	1.0604e-07	0.426185	0.96	0.84	4	VIM
S100A41	1.16813e-07	0.481302	0.87	0.801	4	S100A4
ZYX1	1.34442e-07	0.601727	0.42	0.186	4	ZYX
ARHGAP30	1.54704e-07	0.669283	0.31	0.091	4	ARHGAP30
KLF62	3.03916e-07	0.605819	0.7	0.461	4	KLF6
HCLS13	3.96123e-07	0.637876	0.52	0.28	4	HCLS1
RHOG1	4.26156e-07	0.597801	0.53	0.297	4	RHOG
CLEC12A1	4.55685e-07	0.728398	0.27	0.072	4	CLEC12A
TNIP1	5.67739e-07	0.691113	0.31	0.124	4	TNIP1
PRR13	6.3668e-07	0.571718	0.58	0.324	4	PRR13
CMTM6	6.62346e-07	0.572806	0.39	0.194	4	CMTM6
TALDO1	7.41242e-07	0.461955	0.72	0.561	4	TALDO1
MBOAT7	1.33007e-06	0.575788	0.46	0.206	4	MBOAT7
SQRDL	1.40182e-06	0.660779	0.27	0.099	4	SQRDL
RNF149	2.4224e-06	0.671045	0.26	0.084	4	RNF149
METTL9	2.73818e-06	0.643807	0.34	0.133	4	METTL9
TMSB4XP42	4.20789e-06	0.627355	0.47	0.224	4	TMSB4XP4
OAZ13	6.33068e-06	0.312645	0.89	0.794	4	OAZ1
LTA4H1	8.78916e-06	0.564623	0.47	0.291	4	LTA4H
FBXL5	9.38942e-06	0.554809	0.27	0.097	4	FBXL5
CNN2	1.06025e-05	0.496993	0.47	0.25	4	CNN2
SLA	1.11022e-05	0.475641	0.26	0.082	4	SLA
IQGAP11	1.16649e-05	0.601241	0.39	0.174	4	IQGAP1
ACTR2	1.41674e-05	0.58494	0.41	0.209	4	ACTR2
ARHGAP9	1.46419e-05	0.566442	0.33	0.136	4	ARHGAP9
PRKCB1	1.57019e-05	0.569623	0.33	0.132	4	PRKCB
STK17B1	1.60498e-05	0.634804	0.31	0.115	4	STK17B
ICAM3	2.04414e-05	0.548731	0.49	0.293	4	ICAM3
DUSP61	2.35819e-05	0.50857	0.3	0.111	4	DUSP6
CHMP2A	2.63648e-05	0.541961	0.49	0.288	4	CHMP2A
SLC44A2	3.08088e-05	0.461807	0.26	0.087	4	SLC44A2
WDR11	3.45659e-05	0.512055	0.47	0.271	4	WDR1
CAPZB	4.75485e-05	0.463679	0.49	0.258	4	CAPZB
ANXA111	4.94898e-05	0.450902	0.38	0.17	4	ANXA11
PCMT1	5.71125e-05	0.4448	0.47	0.254	4	PCMT1
TSPAN2	8.36659e-05	0.538993	0.33	0.155	4	TSPAN2
BLOC1S11	9.2409e-05	0.520806	0.43	0.231	4	BLOC1S1
PRDX5	9.50423e-05	0.47285	0.47	0.333	4	PRDX5
UBC2	9.51456e-05	0.320387	0.88	0.727	4	UBC
CCNDBP1	9.58346e-05	0.502313	0.46	0.249	4	CCNDBP1
RP6-159A1.4	0.000104188	0.509714	0.43	0.229	4	RP6-159A1.4
ADRBK1	0.000133003	0.527437	0.28	0.11	4	ADRBK1
CCND31	0.000198399	0.515856	0.42	0.219	4	CCND3
ACTR31	0.000213604	0.494895	0.46	0.26	4	ACTR3
SNX3	0.000227568	0.490829	0.51	0.319	4	SNX3
TKT1	0.00026087	0.3503	0.73	0.565	4	TKT
THEMIS21	0.000272311	0.526652	0.29	0.14	4	THEMIS2
C4orf3	0.000487659	0.381071	0.51	0.413	4	C4orf3
CXCL81	0.000513117	0.665318	0.3	0.147	4	CXCL8
YWHAB1	0.000584077	0.368409	0.73	0.55	4	YWHAB
SH3BGRL33	0.000606769	0.263362	0.88	0.788	4	SH3BGRL3
DHRS7	0.000649501	0.43902	0.33	0.177	4	DHRS7
LASP1	0.000725038	0.445346	0.31	0.14	4	LASP1
C10orf541	0.000812433	0.45478	0.37	0.199	4	C10orf54
CFLAR	0.000855526	0.469384	0.32	0.174	4	CFLAR
CDC42	0.00100464	0.430096	0.48	0.336	4	CDC42
GNAI3	0.00164795	0.450898	0.26	0.163	4	GNAI3
TLN1	0.00175882	0.381007	0.3	0.143	4	TLN1
PYCARD1	0.00190461	0.311014	0.42	0.252	4	PYCARD
ADGRE51	0.00210396	0.468057	0.35	0.196	4	ADGRE5
BIN21	0.00213994	0.280857	0.37	0.229	4	BIN2
DAZAP21	0.0022594	0.381917	0.61	0.456	4	DAZAP2
SERF21	0.0024853	0.2599	0.88	0.82	4	SERF2
FAM49B	0.0025278	0.426421	0.26	0.136	4	FAM49B
RALB	0.00276856	0.47016	0.26	0.122	4	RALB
LAMTOR5	0.00350348	0.361195	0.48	0.399	4	LAMTOR5
ATP6V0E11	0.00369529	0.39859	0.51	0.35	4	ATP6V0E1
SON2	0.00415857	0.318681	0.55	0.483	4	SON
PARP42	0.00542773	0.453061	0.37	0.224	4	PARP4
APLP21	0.00635549	0.285602	0.36	0.246	4	APLP2
RAB1A	0.00666719	0.364542	0.33	0.216	4	RAB1A
SHKBP11	0.00704524	0.379593	0.31	0.168	4	SHKBP1
RAB7A1	0.0072611	0.391592	0.35	0.228	4	RAB7A
CAPNS1	0.00735995	0.423017	0.26	0.138	4	CAPNS1
SULT1A11	0.00809916	0.400748	0.27	0.154	4	SULT1A1
PGK12	0.00985721	0.28522	0.67	0.562	4	PGK1
LAT21	0.009938	0.380427	0.49	0.337	4	LAT2
HDC	3.53879e-41	1.75392	0.57	0.065	5	HDC
TPSB2	4.28614e-27	1.28178	0.4	0.037	5	TPSB2
AC004791.2	1.49169e-26	1.29135	0.54	0.106	5	AC004791.2
MS4A2	5.133e-25	1.51421	0.31	0.015	5	MS4A2
CNRIP15	1.65527e-22	1.20036	0.66	0.207	5	CNRIP1
CPA3	3.29969e-22	1.16284	0.62	0.179	5	CPA3
FCER1A	7.44258e-20	1.16977	0.54	0.13	5	FCER1A
MS4A3	3.83986e-17	1.23229	0.36	0.052	5	MS4A3
RP11-620J15.33	2.37811e-15	0.778659	0.76	0.443	5	RP11-620J15.3
SLC40A11	3.19423e-11	0.839014	0.46	0.158	5	SLC40A1
HNRNPA14	9.30129e-10	0.411082	0.99	0.907	5	HNRNPA1
CTNNBL12	9.68786e-10	0.710572	0.52	0.242	5	CTNNBL1
RPSA3	1.29441e-09	0.289719	0.98	0.892	5	RPSA
HPGDS	8.42571e-08	0.68256	0.27	0.069	5	HPGDS
CSF2RB1	8.87763e-08	0.697029	0.36	0.12	5	CSF2RB
EEF1B23	3.9772e-07	0.264696	0.97	0.904	5	EEF1B2
LRRC75A-AS14	5.58639e-07	0.355358	0.95	0.876	5	LRRC75A-AS1
ZFAS13	7.91823e-07	0.37391	0.89	0.83	5	ZFAS1
FBXO72	1.59654e-06	0.607692	0.46	0.235	5	FBXO7
ATF7IP21	3.19902e-06	0.678935	0.32	0.182	5	ATF7IP2
RPS23	6.01346e-06	0.305506	0.91	0.842	5	RPS2
RP11-632C17__A.14	6.22975e-06	0.568465	0.56	0.373	5	RP11-632C17__A.1
CYTL12	8.71099e-06	0.535026	0.5	0.284	5	CYTL1
SNX5	3.1121e-05	0.488749	0.34	0.158	5	SNX5
SMDT1	3.49504e-05	0.561949	0.43	0.224	5	SMDT1
NAA383	3.97416e-05	0.424959	0.66	0.475	5	NAA38
APOC11	4.20054e-05	0.630127	0.27	0.093	5	APOC1
PRSS572	4.38063e-05	0.25929	0.7	0.534	5	PRSS57
GLUL2	6.92461e-05	0.552384	0.54	0.387	5	GLUL
GATA2	7.00325e-05	0.62281	0.34	0.168	5	GATA2
DAD11	9.8948e-05	0.369114	0.63	0.4	5	DAD1
NPM13	0.000102134	0.295697	0.93	0.823	5	NPM1
CAT3	0.000157086	0.444556	0.59	0.448	5	CAT
RNF130	0.000215082	0.481735	0.46	0.289	5	RNF130
MRPL522	0.000218288	0.50085	0.41	0.247	5	MRPL52
C6orf483	0.000312015	0.369821	0.66	0.538	5	C6orf48
C7orf732	0.000316991	0.423668	0.42	0.313	5	C7orf73
SNHG63	0.000659961	0.310127	0.82	0.707	5	SNHG6
PKIG1	0.000679329	0.50009	0.3	0.161	5	PKIG
H2AFV	0.000811273	0.475963	0.34	0.209	5	H2AFV
HMGB14	0.00097313	0.298619	0.82	0.704	5	HMGB1
RP11-475C16.12	0.000974037	0.432684	0.52	0.364	5	RP11-475C16.1
EEF24	0.00100552	0.275712	0.92	0.82	5	EEF2
LINC004931	0.00110359	0.434195	0.47	0.305	5	LINC00493
ATP5G21	0.00120893	0.289226	0.83	0.73	5	ATP5G2
HMGN32	0.00134011	0.37226	0.57	0.448	5	HMGN3
MPP11	0.00149658	0.390921	0.52	0.347	5	MPP1
CTB-63M22.1	0.00150758	0.431483	0.31	0.219	5	CTB-63M22.1
CD821	0.00211585	0.397029	0.56	0.377	5	CD82
RP11-466H18.13	0.00213084	0.382132	0.59	0.462	5	RP11-466H18.1
RPL18AP33	0.00283133	0.408788	0.53	0.389	5	RPL18AP3
RP11-354E11.21	0.00301437	0.486156	0.34	0.215	5	RP11-354E11.2
CTD-2287O16.13	0.00389182	0.373108	0.37	0.312	5	CTD-2287O16.1
SSR21	0.0048352	0.31832	0.63	0.489	5	SSR2
HMGA12	0.00666595	0.341568	0.49	0.381	5	HMGA1
AMD13	0.00667006	0.370577	0.46	0.335	5	AMD1
LAMTOR41	0.00724019	0.253515	0.4	0.322	5	LAMTOR4
SNHG33	0.00750043	0.254104	0.58	0.417	5	SNHG3
ATP5A12	0.009104	0.256406	0.64	0.585	5	ATP5A1
DNTT	6.91704e-69	2.34008	0.71	0.028	6	DNTT
ACY3	1.09538e-46	1.68994	0.47	0.006	6	ACY3
JCHAIN	3.32043e-24	1.21465	0.31	0.013	6	JCHAIN
KIAA01253	1.23095e-22	1.01341	0.73	0.398	6	KIAA0125
IGHM	2.45667e-21	0.699072	0.58	0.152	6	IGHM
SPINK24	8.68321e-20	0.967922	0.78	0.41	6	SPINK2
LTB	2.50604e-18	1.35508	0.44	0.096	6	LTB
TSC22D14	2.48004e-17	1.00075	0.65	0.419	6	TSC22D1
ITM2C1	2.49612e-17	1.00559	0.52	0.18	6	ITM2C
AE000661.37	2.91038e-15	1.02286	0.45	0.164	6	AE000661.37
LGMN	1.0558e-14	0.935662	0.27	0.026	6	LGMN
LSP13	4.07361e-13	0.883566	0.61	0.3	6	LSP1
ACTG1	6.08173e-13	0.455747	1	0.947	6	ACTG1
SLC2A5	1.11859e-12	0.894414	0.35	0.078	6	SLC2A5
MZB1	1.91582e-12	0.835936	0.43	0.12	6	MZB1
RGS1	2.52594e-11	1.00128	0.27	0.041	6	RGS1
ADA	4.06434e-11	0.848723	0.32	0.091	6	ADA
CD742	9.80425e-11	0.366425	0.98	0.912	6	CD74
DDIT4	1.16543e-10	0.93019	0.38	0.129	6	DDIT4
HLA-A3	1.99003e-10	0.42356	0.96	0.85	6	HLA-A
TRBC2	1.45242e-09	0.826597	0.45	0.191	6	TRBC2
SRP141	4.95907e-09	0.478263	0.91	0.737	6	SRP14
GSTP14	5.06836e-08	0.507484	0.79	0.61	6	GSTP1
HCST2	5.31235e-08	0.651311	0.5	0.313	6	HCST
PPP1R18	1.30638e-06	0.645807	0.31	0.129	6	PPP1R18
SNHG7	1.74047e-06	0.67195	0.28	0.122	6	SNHG7
HOPX1	2.38206e-06	0.620216	0.44	0.198	6	HOPX
CD531	6.4025e-06	0.498915	0.63	0.368	6	CD53
SNHG64	7.47713e-06	0.3435	0.82	0.707	6	SNHG6
C10orf542	7.54623e-06	0.526725	0.43	0.193	6	C10orf54
NKG71	8.48164e-06	0.523606	0.36	0.159	6	NKG7
CARD19	1.12413e-05	0.628077	0.4	0.207	6	CARD19
CD79B	1.56386e-05	0.82181	0.26	0.107	6	CD79B
AIF13	4.20321e-05	0.377938	0.8	0.659	6	AIF1
CD524	4.85118e-05	0.272013	0.84	0.695	6	CD52
CD79A	6.54751e-05	0.501942	0.34	0.145	6	CD79A
ZFAS14	0.000131774	0.262633	0.9	0.829	6	ZFAS1
CD342	0.000149969	0.46818	0.49	0.285	6	CD34
TSC22D32	0.000160816	0.463315	0.67	0.504	6	TSC22D3
RHOH	0.000212219	0.595517	0.28	0.135	6	RHOH
LST15	0.000262079	0.340001	0.59	0.38	6	LST1
CD372	0.000312174	0.402341	0.68	0.521	6	CD37
EEF1D2	0.000373369	0.300793	0.84	0.688	6	EEF1D
CORO1A6	0.000413195	0.468181	0.46	0.277	6	CORO1A
IGLL1	0.000504924	0.630337	0.28	0.226	6	IGLL1
CIRBP2	0.000526324	0.376415	0.72	0.543	6	CIRBP
TOMM71	0.000531035	0.349223	0.72	0.586	6	TOMM7
ERP291	0.000581701	0.382207	0.44	0.349	6	ERP29
SRSF51	0.000589374	0.312115	0.82	0.75	6	SRSF5
CYTIP1	0.000706774	0.518233	0.33	0.159	6	CYTIP
ERCC1	0.000804998	0.498231	0.28	0.161	6	ERCC1
RNASET23	0.00121554	0.485424	0.4	0.229	6	RNASET2
CXCR42	0.00195181	0.445773	0.46	0.296	6	CXCR4
FAM26F	0.00202655	0.427371	0.31	0.15	6	FAM26F
LAIR11	0.00213532	0.449421	0.35	0.188	6	LAIR1
ARL6IP5	0.00229316	0.395896	0.48	0.377	6	ARL6IP5
RSRP1	0.00286544	0.381397	0.33	0.194	6	RSRP1
SNHG52	0.00302304	0.337501	0.64	0.504	6	SNHG5
PFDN41	0.00377327	0.419728	0.35	0.207	6	PFDN4
EGFL71	0.00393952	0.311755	0.38	0.255	6	EGFL7
RPL23AP2	0.00399887	0.37441	0.28	0.164	6	RPL23AP2
LAPTM53	0.00462998	0.292647	0.84	0.707	6	LAPTM5
PNISR1	0.00504187	0.353915	0.51	0.406	6	PNISR
RABAC1	0.00542345	0.326101	0.46	0.301	6	RABAC1
YPEL5	0.00612898	0.351076	0.34	0.282	6	YPEL5
SARAF1	0.00613438	0.315122	0.62	0.526	6	SARAF
DDX51	0.00653763	0.286045	0.81	0.717	6	DDX5
RP11-574K11.24	0.00657283	0.4286	0.32	0.177	6	RP11-574K11.24
MIEN1	0.00659665	0.407566	0.26	0.157	6	MIEN1
RP11-51O6.12	0.00692943	0.383951	0.46	0.313	6	RP11-51O6.1
SMIM242	0.00886239	0.332307	0.51	0.365	6	SMIM24
CD79A1	1.34005e-72	2.27606	0.87	0.092	7	CD79A
IGKC	1.15468e-70	3.19456	0.61	0.077	7	IGKC
MS4A1	5.71633e-61	2.0616	0.64	0.027	7	MS4A1
CD743	2.32161e-53	1.14326	1	0.91	7	CD74
IGHM1	1.98126e-51	2.05637	0.69	0.141	7	IGHM
IGHD	2.80792e-37	1.75691	0.51	0.041	7	IGHD
CXCR43	6.05523e-35	1.49606	0.79	0.263	7	CXCR4
HLA-DRA3	5.71295e-34	0.914362	0.99	0.874	7	HLA-DRA
TSC22D33	5.86632e-34	1.25354	0.9	0.481	7	TSC22D3
IGLC2	1.03011e-33	2.36382	0.37	0.016	7	IGLC2
CD831	5.11083e-27	1.39698	0.49	0.063	7	CD83
BTG11	2.56525e-26	1.39815	0.59	0.167	7	BTG1
CD373	8.32934e-26	0.960102	0.86	0.503	7	CD37
HLA-DRB14	1.05529e-25	0.90074	0.97	0.645	7	HLA-DRB1
CD79B1	5.16499e-25	1.33064	0.51	0.082	7	CD79B
LINC00926	1.06106e-24	1.17785	0.33	0.015	7	LINC00926
TCL1A	4.3742e-23	1.39779	0.3	0.013	7	TCL1A
FCER2	5.8314e-23	1.00085	0.27	0.007	7	FCER2
LTB1	1.48708e-21	1.10176	0.51	0.089	7	LTB
SPIB	6.43796e-21	0.951225	0.26	0.008	7	SPIB
CD525	1.36139e-20	0.816908	0.95	0.684	7	CD52
HLA-DQB14	1.0256e-18	1.05864	0.69	0.298	7	HLA-DQB1
HLA-DQA1	1.07639e-18	1.08622	0.51	0.13	7	HLA-DQA1
HLA-DPB13	5.52268e-17	0.788598	0.82	0.607	7	HLA-DPB1
BANK1	1.74184e-16	0.973616	0.33	0.04	7	BANK1
TXNIP3	3.53723e-16	1.00053	0.66	0.366	7	TXNIP
IRF8	3.10441e-13	0.830223	0.34	0.059	7	IRF8
HLA-DMB1	3.97189e-13	0.883202	0.46	0.128	7	HLA-DMB
HLA-DPA14	3.33168e-11	0.651206	0.85	0.566	7	HLA-DPA1
BIRC3	4.35916e-11	0.870658	0.28	0.07	7	BIRC3
RPL23A2	3.13015e-10	0.392158	0.99	0.894	7	RPL23A
RPL18A1	4.87074e-09	0.387315	0.99	0.923	7	RPL18A
RPS52	1.24588e-08	0.294388	1	0.936	7	RPS5
RPSA4	2.05554e-08	0.294071	0.97	0.893	7	RPSA
GPR1831	4.74032e-08	0.960543	0.33	0.105	7	GPR183
ISG20	5.17638e-08	0.706596	0.26	0.062	7	ISG20
RPS102	1.36519e-07	0.278501	0.99	0.902	7	RPS10
RHOH1	2.01892e-07	0.76099	0.33	0.13	7	RHOH
RNASET24	2.95405e-07	0.615835	0.48	0.221	7	RNASET2
EZR	5.03695e-07	0.702844	0.34	0.162	7	EZR
RPL181	7.53692e-07	0.268628	1	0.941	7	RPL18
SP100	1.1935e-06	0.713932	0.28	0.102	7	SP100
TRBC21	1.35693e-06	0.647851	0.43	0.193	7	TRBC2
HLA-DMA3	1.36685e-06	0.587199	0.57	0.343	7	HLA-DMA
HLA-DRB53	1.99574e-06	0.657266	0.54	0.293	7	HLA-DRB5
RPL143	2.54848e-06	0.255797	0.97	0.871	7	RPL14
HLA-C3	5.38872e-06	0.335056	0.9	0.695	7	HLA-C
HLA-B1	5.59095e-06	0.315853	0.99	0.931	7	HLA-B
HLA-A4	9.42577e-06	0.272044	0.92	0.854	7	HLA-A
HERPUD1	1.0914e-05	0.707742	0.3	0.116	7	HERPUD1
EEF1D3	2.06238e-05	0.38141	0.84	0.688	7	EEF1D
UBA521	2.08514e-05	0.274155	0.99	0.928	7	UBA52
HLA-F1	2.42218e-05	0.56744	0.3	0.111	7	HLA-F
AC090498.13	4.31986e-05	0.373802	0.82	0.651	7	AC090498.1
RP11-543P15.11	6.40949e-05	0.459116	0.6	0.439	7	RP11-543P15.1
LAPTM54	8.40265e-05	0.394466	0.85	0.706	7	LAPTM5
RPL9P93	0.000126994	0.320438	0.87	0.708	7	RPL9P9
CD694	0.0001435	0.609752	0.46	0.259	7	CD69
RGS22	0.000178871	0.676135	0.33	0.198	7	RGS2
RPS4Y11	0.00036342	0.329141	0.77	0.655	7	RPS4Y1
DRAM2	0.000380625	0.474905	0.26	0.105	7	DRAM2
CYTIP2	0.000411146	0.527387	0.32	0.16	7	CYTIP
DDX52	0.000421131	0.339174	0.84	0.714	7	DDX5
RPL23AP421	0.000902376	0.46418	0.36	0.229	7	RPL23AP42
RPL13AP52	0.000972336	0.361723	0.52	0.355	7	RPL13AP5
RP11-632C17__A.15	0.00103952	0.426269	0.57	0.372	7	RP11-632C17__A.1
LIMD2	0.00145271	0.418603	0.56	0.392	7	LIMD2
ANAPC161	0.0043234	0.396159	0.45	0.323	7	ANAPC16
VAMP21	0.00485567	0.352703	0.39	0.225	7	VAMP2
CTD-2192J16.152	0.00523448	0.295964	0.45	0.298	7	CTD-2192J16.15
SELL5	0.00589886	0.305099	0.72	0.551	7	SELL
CTC-575D19.1	0.00590986	0.40482	0.34	0.198	7	CTC-575D19.1
LSM74	0.00751094	0.285412	0.54	0.411	7	LSM7
RP11-425L10.13	0.00771087	0.346838	0.56	0.441	7	RP11-425L10.1
YPEL51	0.00836238	0.381984	0.41	0.275	7	YPEL5
YWHAZ	0.00939844	0.268408	0.63	0.46	7	YWHAZ
RP11-761N21.21	0.00943184	0.371017	0.5	0.387	7	RP11-761N21.2
MPO7	5.98335e-96	2.78541	0.96	0.176	8	MPO
AZU1	6.66538e-50	1.48949	0.5	0.007	8	AZU1
ELANE	9.87463e-50	2.51887	0.61	0.038	8	ELANE
RNASE2	1.37758e-36	1.67663	0.57	0.051	8	RNASE2
PRTN3	2.22907e-33	1.93843	0.44	0.021	8	PRTN3
RNASE3	6.94795e-25	1.14004	0.33	0.015	8	RNASE3
MGST11	2.47998e-23	1.10741	0.64	0.208	8	MGST1
CALR3	1.17231e-21	0.99891	0.76	0.396	8	CALR
CTSG	3.72458e-20	1.08777	0.29	0.015	8	CTSG
CST71	4.58684e-18	0.980206	0.52	0.117	8	CST7
CFD1	8.01129e-18	1.00292	0.46	0.087	8	CFD
IGLL11	2.31765e-16	1.1211	0.58	0.196	8	IGLL1
PRSS574	4.66852e-16	0.749277	0.83	0.521	8	PRSS57
CLEC11A	1.95558e-15	0.890503	0.53	0.155	8	CLEC11A
F13A1	2.08508e-14	0.725032	0.3	0.042	8	F13A1
SRGN7	1.78345e-12	0.689704	0.94	0.759	8	SRGN
CEACAM4	3.19898e-11	0.581433	0.3	0.057	8	CEACAM4
ENO13	4.23913e-10	0.429239	0.96	0.87	8	ENO1
FAM45A	1.08641e-09	0.693755	0.36	0.098	8	FAM45A
PPIB2	1.96309e-09	0.672992	0.65	0.37	8	PPIB
ANKRD281	3.04838e-09	0.636703	0.54	0.263	8	ANKRD28
NUCB23	1.81049e-08	0.619653	0.74	0.473	8	NUCB2
VAMP81	3.20266e-08	0.454699	0.82	0.581	8	VAMP8
PLAC85	3.82718e-08	0.402706	0.7	0.456	8	PLAC8
TUBA1B4	8.93995e-08	0.35313	0.9	0.699	8	TUBA1B
PDIA61	9.66558e-08	0.604824	0.54	0.253	8	PDIA6
PPIA2	7.63124e-07	0.381392	0.92	0.802	8	PPIA
XBP12	1.89514e-06	0.538214	0.51	0.263	8	XBP1
P4HB2	3.04881e-06	0.586235	0.52	0.277	8	P4HB
NME14	3.23835e-06	0.500504	0.54	0.285	8	NME1
MYDGF	4.96815e-06	0.554315	0.44	0.202	8	MYDGF
IGFBP7	6.62347e-06	0.561633	0.42	0.187	8	IGFBP7
SNRPF2	1.08063e-05	0.494095	0.64	0.42	8	SNRPF
SYNGR1	1.34121e-05	0.294644	0.33	0.147	8	SYNGR1
FABP5	1.40477e-05	0.58213	0.33	0.129	8	FABP5
RPS262	1.51345e-05	0.362982	0.82	0.718	8	RPS26
VAT1	3.34499e-05	0.492297	0.36	0.154	8	VAT1
SERPINB12	3.52422e-05	0.375145	0.84	0.735	8	SERPINB1
NAP1L12	3.68215e-05	0.278179	0.86	0.66	8	NAP1L1
NCOA7	3.84762e-05	0.596708	0.31	0.131	8	NCOA7
NCOA4	4.208e-05	0.47662	0.64	0.424	8	NCOA4
CSTA2	4.22126e-05	0.327411	0.3	0.13	8	CSTA
STMN13	4.28495e-05	0.339974	0.86	0.655	8	STMN1
BSG	4.48958e-05	0.457966	0.45	0.225	8	BSG
MRPL33	5.05952e-05	0.467507	0.47	0.25	8	MRPL33
CAT5	5.13836e-05	0.475667	0.64	0.443	8	CAT
MDH2	5.55286e-05	0.506888	0.47	0.25	8	MDH2
NKG72	5.63694e-05	0.434509	0.36	0.159	8	NKG7
ATP5G31	7.10695e-05	0.40976	0.74	0.536	8	ATP5G3
ANXA24	7.91159e-05	0.421782	0.51	0.279	8	ANXA2
UQCRQ1	8.2921e-05	0.390706	0.69	0.47	8	UQCRQ
POLD2	8.8365e-05	0.296474	0.28	0.123	8	POLD2
MRPS18C	0.000113028	0.409479	0.34	0.148	8	MRPS18C
PRDX3	0.000135287	0.398952	0.49	0.267	8	PRDX3
AC004791.21	0.000151883	0.370767	0.3	0.13	8	AC004791.2
MRPS33	0.000160065	0.393772	0.31	0.136	8	MRPS33
CREG1	0.000161996	0.267121	0.26	0.112	8	CREG1
QARS1	0.000262561	0.474719	0.44	0.245	8	QARS
TNFSF13B1	0.000274686	0.489684	0.27	0.108	8	TNFSF13B
CPA31	0.000281359	0.452101	0.4	0.201	8	CPA3
SPARC	0.000333461	0.296409	0.33	0.157	8	SPARC
MINOS1	0.000390487	0.440881	0.31	0.135	8	MINOS1
GSTP16	0.000397043	0.334999	0.78	0.611	8	GSTP1
CACYBP1	0.000411853	0.259436	0.4	0.221	8	CACYBP
TM4SF11	0.000451508	0.301479	0.26	0.113	8	TM4SF1
HSP90B11	0.000462894	0.394201	0.54	0.325	8	HSP90B1
MYC4	0.000509923	0.421239	0.48	0.279	8	MYC
MIF4	0.000616553	0.402558	0.59	0.38	8	MIF
SHFM11	0.000636386	0.359587	0.65	0.468	8	SHFM1
VDAC12	0.000660669	0.356519	0.51	0.301	8	VDAC1
UBE2N	0.00070158	0.384551	0.35	0.184	8	UBE2N
SNRPD12	0.000868001	0.297946	0.61	0.399	8	SNRPD1
NOP561	0.00100156	0.254512	0.38	0.217	8	NOP56
MRPL37	0.00101899	0.309641	0.28	0.13	8	MRPL37
SNU131	0.00110836	0.321235	0.58	0.374	8	SNU13
PSMA41	0.00119931	0.377645	0.61	0.426	8	PSMA4
PPA1	0.00125648	0.376752	0.38	0.199	8	PPA1
C19orf48	0.0012637	0.373998	0.31	0.146	8	C19orf48
HSPD13	0.0012745	0.37002	0.56	0.362	8	HSPD1
SDHD	0.00135589	0.286525	0.3	0.148	8	SDHD
PCBD1	0.00138652	0.393154	0.29	0.136	8	PCBD1
RPA3	0.0014415	0.391566	0.32	0.161	8	RPA3
NDUFB91	0.00147321	0.278137	0.61	0.411	8	NDUFB9
YWHAE1	0.00156672	0.341575	0.52	0.33	8	YWHAE
HSPE13	0.00165413	0.282862	0.53	0.337	8	HSPE1
VMP13	0.00167173	0.345266	0.41	0.297	8	VMP1
ATP5A13	0.00167248	0.269606	0.76	0.573	8	ATP5A1
SKAP2	0.0017134	0.391212	0.31	0.147	8	SKAP2
FKBP2	0.00172069	0.331431	0.34	0.182	8	FKBP2
TMEM147	0.0017763	0.362381	0.31	0.159	8	TMEM147
HSPB13	0.00180166	0.286135	0.56	0.362	8	HSPB1
GSDMD	0.00193342	0.387108	0.29	0.138	8	GSDMD
DDX21	0.00222256	0.442185	0.32	0.159	8	DDX21
H2AFZ6	0.00226533	0.369613	0.73	0.557	8	H2AFZ
PKM5	0.00236812	0.334506	0.54	0.363	8	PKM
SNRPB3	0.00248843	0.257227	0.64	0.45	8	SNRPB
PSMA72	0.00255038	0.327282	0.66	0.512	8	PSMA7
RAN3	0.00264396	0.317603	0.65	0.487	8	RAN
PGK14	0.00363622	0.300958	0.73	0.556	8	PGK1
APEX11	0.00369461	0.27298	0.6	0.411	8	APEX1
MGST3	0.00424909	0.342699	0.35	0.188	8	MGST3
PABPC13	0.00443159	0.304996	0.87	0.761	8	PABPC1
BEX12	0.00461159	0.419456	0.27	0.155	8	BEX1
MT-ND52	0.00484557	0.298465	0.82	0.677	8	MT-ND5
RPS4Y12	0.00492846	0.269746	0.81	0.651	8	RPS4Y1
ATP5J	0.00505661	0.29784	0.66	0.478	8	ATP5J
SNHG252	0.00553807	0.344102	0.6	0.471	8	SNHG25
SUCLG1	0.00557829	0.335344	0.35	0.222	8	SUCLG1
COX6C1	0.00559934	0.286186	0.69	0.616	8	COX6C
MGST2	0.00564261	0.350803	0.35	0.199	8	MGST2
PNKD	0.00570878	0.319483	0.35	0.193	8	PNKD
GYPC3	0.00639179	0.342466	0.49	0.315	8	GYPC
SF3B5	0.00693834	0.320388	0.55	0.453	8	SF3B5
CANX	0.00725134	0.308474	0.49	0.322	8	CANX
TMEM2581	0.00726469	0.316515	0.67	0.534	8	TMEM258
COA4	0.00792096	0.316128	0.27	0.133	8	COA4
SEC61B	0.00802511	0.296743	0.54	0.366	8	SEC61B
TMED3	0.00823816	0.319166	0.3	0.176	8	TMED3
LAIR12	0.00858048	0.318832	0.34	0.189	8	LAIR1
CALCOCO2	0.00870624	0.289139	0.3	0.169	8	CALCOCO2
HAT1	0.00907657	0.351399	0.31	0.165	8	HAT1
AKR1B1	0.00931723	0.296073	0.32	0.177	8	AKR1B1
TUBA1B5	2.08111e-51	1.21983	0.97	0.692	9	TUBA1B
KIAA0101	3.02381e-43	1.5723	0.74	0.133	9	KIAA0101
TUBB4	1.26535e-42	1.32909	0.86	0.427	9	TUBB
UBE2C	7.00447e-42	1.45958	0.6	0.044	9	UBE2C
H2AFZ7	9.15369e-33	0.954468	0.96	0.534	9	H2AFZ
TK1	3.60053e-29	1.27974	0.47	0.044	9	TK1
DUT4	1.9335e-28	1.24798	0.72	0.25	9	DUT
HMGB25	1.01684e-26	1.1165	0.83	0.452	9	HMGB2
HMGB16	1.71363e-24	0.876494	0.94	0.692	9	HMGB1
TOP2A	1.28697e-23	1.17845	0.3	0.02	9	TOP2A
TYMS	2.37557e-23	1.18048	0.58	0.145	9	TYMS
CDK1	3.06044e-22	0.865141	0.28	0.009	9	CDK1
AURKB	8.1276e-22	1.07149	0.28	0.012	9	AURKB
ZWINT	1.38499e-21	1.06771	0.39	0.047	9	ZWINT
STMN14	3.52984e-19	0.74092	0.91	0.65	9	STMN1
PCNA	3.40873e-18	1.00462	0.6	0.178	9	PCNA
CKS1B	1.53641e-16	0.916282	0.38	0.059	9	CKS1B
NUSAP1	1.36397e-15	0.92341	0.3	0.035	9	NUSAP1
ASF1B	2.24126e-15	0.632104	0.26	0.023	9	ASF1B
RRM2	4.62232e-13	0.790228	0.28	0.036	9	RRM2
MAD2L1	6.84454e-13	0.857861	0.37	0.086	9	MAD2L1
PTTG1	2.18829e-12	0.831876	0.38	0.085	9	PTTG1
TUBB4B	2.68066e-12	0.855108	0.55	0.242	9	TUBB4B
MCM7	5.98329e-12	0.788965	0.53	0.184	9	MCM7
DEK2	6.31348e-11	0.733341	0.59	0.256	9	DEK
UNG	1.84007e-10	0.794667	0.32	0.074	9	UNG
RRM1	2.10906e-10	0.62204	0.33	0.074	9	RRM1
NUCB24	5.62429e-10	0.660928	0.77	0.47	9	NUCB2
CKS21	8.33557e-10	0.754267	0.48	0.244	9	CKS2
CENPW	1.06081e-09	0.676021	0.31	0.069	9	CENPW
CCDC34	2.52886e-09	0.599554	0.26	0.05	9	CCDC34
LDHB4	6.55982e-09	0.373469	0.96	0.773	9	LDHB
GGH	7.22125e-09	0.689454	0.29	0.066	9	GGH
NASP2	7.88646e-09	0.556814	0.6	0.278	9	NASP
CENPU	9.15521e-09	0.660503	0.31	0.077	9	CENPU
LSM4	1.01776e-08	0.619155	0.42	0.144	9	LSM4
DNAJC91	1.50642e-08	0.617117	0.43	0.151	9	DNAJC9
RAN4	2.6253e-08	0.567325	0.72	0.48	9	RAN
NCL3	3.18489e-08	0.498456	0.79	0.517	9	NCL
HSP90AA14	3.86112e-08	0.528955	0.83	0.574	9	HSP90AA1
FEN1	8.68363e-08	0.621521	0.26	0.059	9	FEN1
NUCKS1	1.0189e-07	0.729733	0.43	0.179	9	NUCKS1
SNRPD13	1.52497e-07	0.495222	0.69	0.391	9	SNRPD1
HMGN2	4.19604e-07	0.565303	0.45	0.19	9	HMGN2
RNASEH2A	4.62038e-07	0.536497	0.28	0.077	9	RNASEH2A
RPA31	5.0365e-07	0.556562	0.4	0.153	9	RPA3
SIVA1	5.79878e-07	0.609582	0.43	0.188	9	SIVA1
ARL6IP1	8.40052e-07	0.660676	0.45	0.211	9	ARL6IP1
SMC4	1.21849e-06	0.641175	0.36	0.139	9	SMC4
PTMAP5	1.35333e-06	0.611632	0.26	0.085	9	PTMAP5
PPIH	1.57447e-06	0.362082	0.27	0.09	9	PPIH
MCM4	1.6145e-06	0.54031	0.27	0.077	9	MCM4
HSBP11	1.70687e-06	0.371797	0.68	0.403	9	HSBP1
SAE1	1.84194e-06	0.400488	0.26	0.077	9	SAE1
USP1	1.89207e-06	0.548253	0.27	0.077	9	USP1
SRI	2.20221e-06	0.259131	0.52	0.288	9	SRI
CBX33	3.02068e-06	0.513426	0.71	0.459	9	CBX3
HMGA13	3.25083e-06	0.511007	0.63	0.367	9	HMGA1
COX8A2	3.27178e-06	0.421778	0.64	0.389	9	COX8A
SRSF12	3.39888e-06	0.458607	0.46	0.216	9	SRSF1
TMPO	3.65847e-06	0.565563	0.34	0.129	9	TMPO
PEBP13	5.95257e-06	0.467491	0.73	0.502	9	PEBP1
SNRPB4	6.31107e-06	0.481724	0.68	0.446	9	SNRPB
HSPD14	8.33998e-06	0.456574	0.62	0.356	9	HSPD1
NOP582	9.42121e-06	0.595474	0.44	0.232	9	NOP58
C19orf481	1.0702e-05	0.560583	0.35	0.142	9	C19orf48
POLE3	1.2778e-05	0.555976	0.34	0.138	9	POLE3
SLIRP1	1.7567e-05	0.409081	0.63	0.372	9	SLIRP
SNRPG1	1.84235e-05	0.493265	0.6	0.362	9	SNRPG
HSPA54	2.03997e-05	0.335243	0.66	0.404	9	HSPA5
PYCR2	2.11064e-05	0.303253	0.32	0.138	9	PYCR2
DNAJC8	2.20333e-05	0.289933	0.43	0.232	9	DNAJC8
RNASEH2C	2.47143e-05	0.40165	0.45	0.222	9	RNASEH2C
NUDT1	2.48051e-05	0.569998	0.31	0.132	9	NUDT1
RPA2	2.62152e-05	0.510038	0.3	0.11	9	RPA2
PRSS575	2.66373e-05	0.370623	0.75	0.529	9	PRSS57
FABP51	2.69007e-05	0.490439	0.33	0.129	9	FABP5
HNRNPR1	2.77477e-05	0.430631	0.5	0.261	9	HNRNPR
LINC00998	2.9114e-05	0.305208	0.29	0.12	9	LINC00998
MCM3	3.0825e-05	0.513445	0.3	0.11	9	MCM3
PARP1	3.38331e-05	0.496229	0.39	0.18	9	PARP1
CCT23	4.66712e-05	0.447295	0.51	0.274	9	CCT2
SNRPC	4.99479e-05	0.307699	0.54	0.312	9	SNRPC
SNRPF3	5.04793e-05	0.416607	0.66	0.418	9	SNRPF
CCT5	5.26011e-05	0.282664	0.46	0.251	9	CCT5
CACYBP2	5.46381e-05	0.402252	0.43	0.218	9	CACYBP
SRP91	5.60836e-05	0.464516	0.54	0.339	9	SRP9
EWSR1	5.6276e-05	0.324603	0.48	0.26	9	EWSR1
FBL2	5.92336e-05	0.283365	0.62	0.388	9	FBL
YWHAQ1	5.9258e-05	0.474645	0.55	0.32	9	YWHAQ
SNRPE2	9.92756e-05	0.338851	0.78	0.56	9	SNRPE
NME15	0.000102083	0.483413	0.51	0.288	9	NME1
MRPL51	0.000103032	0.282238	0.51	0.307	9	MRPL51
RANBP1	0.00011745	0.43738	0.36	0.162	9	RANBP1
HNRNPM	0.000119171	0.478643	0.5	0.283	9	HNRNPM
ANP32B2	0.000121917	0.302222	0.74	0.508	9	ANP32B
VDAC13	0.000123767	0.342441	0.52	0.3	9	VDAC1
CDK4	0.000131041	0.508713	0.4	0.204	9	CDK4
WBP5	0.000134734	0.35101	0.35	0.172	9	WBP5
TXN2	0.000148821	0.261435	0.9	0.735	9	TXN
PPIG	0.0001525	0.34317	0.34	0.158	9	PPIG
RNASEH2B	0.000194177	0.450866	0.39	0.19	9	RNASEH2B
IGLL12	0.000195438	0.556976	0.41	0.213	9	IGLL1
TRA2B	0.000201333	0.356999	0.54	0.319	9	TRA2B
PAICS	0.000279987	0.400723	0.33	0.154	9	PAICS
RAD21	0.000284073	0.469403	0.3	0.125	9	RAD21
GLO1	0.000291658	0.371565	0.34	0.16	9	GLO1
PPIA3	0.000333584	0.303457	0.91	0.803	9	PPIA
RBMX2	0.000334677	0.381322	0.67	0.461	9	RBMX
RBBP4	0.000415841	0.42446	0.27	0.131	9	RBBP4
LINC01420	0.000416852	0.484468	0.38	0.206	9	LINC01420
PA2G43	0.000454091	0.446811	0.5	0.292	9	PA2G4
AK2	0.000470645	0.334546	0.37	0.187	9	AK2
ATP5G11	0.000496334	0.303297	0.5	0.3	9	ATP5G1
ITM2A3	0.00052092	0.273713	0.49	0.293	9	ITM2A
PSMD14	0.000560649	0.441411	0.27	0.11	9	PSMD14
LSM52	0.000609073	0.324731	0.52	0.312	9	LSM5
RPS3AP61	0.000638473	0.317759	0.59	0.378	9	RPS3AP6
MRPS7	0.000655393	0.263998	0.28	0.133	9	MRPS7
RPL22L13	0.000672454	0.30241	0.49	0.291	9	RPL22L1
HSPA83	0.000679349	0.373677	0.64	0.43	9	HSPA8
CCT6A	0.00069023	0.252891	0.44	0.258	9	CCT6A
HAT11	0.000694305	0.392264	0.34	0.162	9	HAT1
IDH21	0.000743777	0.388537	0.52	0.313	9	IDH2
DCTPP1	0.000772827	0.359063	0.28	0.126	9	DCTPP1
EIF5B1	0.000885479	0.426273	0.4	0.216	9	EIF5B
RBM17	0.000902632	0.37631	0.31	0.146	9	RBM17
THOC21	0.000971797	0.482587	0.28	0.128	9	THOC2
ZNF22	0.00100918	0.431146	0.34	0.181	9	ZNF22
RPN2	0.00103608	0.327153	0.48	0.283	9	RPN2
USMG51	0.00107918	0.269144	0.69	0.49	9	USMG5
KPNB1	0.0011047	0.428753	0.32	0.152	9	KPNB1
COMMD4	0.00118768	0.34437	0.28	0.129	9	COMMD4
SNRPA1	0.00121246	0.260884	0.27	0.136	9	SNRPA1
TMED9	0.00122879	0.322247	0.46	0.271	9	TMED9
RP11-112J1.1	0.00128666	0.320293	0.36	0.193	9	RP11-112J1.1
TPRKB	0.00128935	0.357157	0.4	0.22	9	TPRKB
STOML22	0.00130334	0.278014	0.4	0.226	9	STOML2
BUB3	0.00137994	0.448912	0.31	0.152	9	BUB3
ISYNA1	0.00160452	0.3287	0.27	0.122	9	ISYNA1
HMGN12	0.0016151	0.275433	0.74	0.543	9	HMGN1
SUMO21	0.00175961	0.313803	0.65	0.457	9	SUMO2
PDIA62	0.00210176	0.284714	0.44	0.263	9	PDIA6
HNRNPA1P48	0.00226961	0.268009	0.3	0.154	9	HNRNPA1P48
CCT7	0.00234114	0.383776	0.47	0.283	9	CCT7
TUBA1C3	0.00258881	0.403097	0.49	0.306	9	TUBA1C
SF3B51	0.00272406	0.326139	0.63	0.445	9	SF3B5
HNRNPA31	0.00283463	0.362828	0.45	0.289	9	HNRNPA3
2017-09-07	0.00291402	0.40266	0.43	0.293	9	2017-09-07
ATP1B3	0.00311315	0.298274	0.38	0.23	9	ATP1B3
HPRT11	0.00312263	0.340061	0.35	0.185	9	HPRT1
SFPQ2	0.00313017	0.301838	0.42	0.247	9	SFPQ
TPI12	0.00318863	0.291192	0.77	0.599	9	TPI1
MT-ND53	0.00320517	0.293229	0.81	0.678	9	MT-ND5
SCCPDH	0.00325255	0.391696	0.34	0.194	9	SCCPDH
HSPE14	0.00326629	0.40021	0.49	0.341	9	HSPE1
ERH2	0.00331956	0.310854	0.51	0.322	9	ERH
SSRP11	0.00347388	0.384423	0.26	0.117	9	SSRP1
SLC25A39	0.00384784	0.279308	0.27	0.133	9	SLC25A39
C12orf573	0.00387112	0.365767	0.47	0.292	9	C12orf57
MRPS34	0.00394663	0.277736	0.29	0.148	9	MRPS34
ATP5G32	0.00404254	0.259019	0.72	0.538	9	ATP5G3
ANP32A	0.00405295	0.33	0.35	0.195	9	ANP32A
HSP90AB14	0.0041011	0.250262	0.86	0.713	9	HSP90AB1
PARP43	0.00422452	0.410595	0.39	0.222	9	PARP4
FDPS1	0.00513601	0.322042	0.43	0.257	9	FDPS
CALR4	0.00514739	0.353741	0.59	0.413	9	CALR
MGST12	0.0051952	0.342371	0.4	0.232	9	MGST1
ACAA2	0.00553986	0.330018	0.28	0.137	9	ACAA2
NDUFB7	0.00559317	0.357588	0.39	0.226	9	NDUFB7
PSME11	0.00575193	0.273259	0.76	0.6	9	PSME1
HNRNPK	0.00586425	0.269045	0.81	0.654	9	HNRNPK
LARP72	0.00626093	0.257577	0.47	0.317	9	LARP7
ANAPC11	0.00655936	0.401705	0.37	0.245	9	ANAPC11
ATP8B41	0.00672315	0.282054	0.28	0.145	9	ATP8B4
MIF5	0.00674884	0.376872	0.54	0.385	9	MIF
SRSF113	0.00676244	0.340956	0.55	0.37	9	SRSF11
POLD21	0.0067825	0.326648	0.26	0.125	9	POLD2
BCLAF1	0.00688574	0.391806	0.26	0.136	9	BCLAF1
MRPS15	0.00696492	0.370539	0.31	0.163	9	MRPS15
EXOSC8	0.00730032	0.362122	0.26	0.124	9	EXOSC8
HNRNPA2B1	0.00745241	0.289909	0.7	0.529	9	HNRNPA2B1
RAB132	0.00751245	0.299326	0.4	0.238	9	RAB13
RBX1	0.00774478	0.263564	0.56	0.382	9	RBX1
MSRB3	0.00781728	0.365311	0.26	0.125	9	MSRB3
CDK5RAP3	0.0078607	0.328568	0.29	0.149	9	CDK5RAP3
MAGOH	0.00793025	0.295753	0.28	0.143	9	MAGOH
SNHG1	0.00816955	0.302296	0.31	0.171	9	SNHG1
HSP90B12	0.00832633	0.256649	0.5	0.329	9	HSP90B1
SERBP12	0.00845222	0.301964	0.49	0.358	9	SERBP1
PPA11	0.00886819	0.274162	0.35	0.202	9	PPA1
RNPS11	0.00886901	0.314948	0.38	0.224	9	RNPS1
UROD4	0.00934884	0.316327	0.5	0.328	9	UROD
AKR1B11	0.00956063	0.283993	0.32	0.177	9	AKR1B1
SNHG35	0.00965657	0.275155	0.59	0.416	9	SNHG3
ARL21	0.00984447	0.338918	0.39	0.236	9	ARL2
PF4	5.64082e-104	3.96044	0.86	0.007	10	PF4
ITGA2B	3.14321e-83	2.18997	0.83	0.055	10	ITGA2B
PLEK4	5.66064e-76	1.93133	0.88	0.346	10	PLEK
PPBP	7.23394e-75	3.77772	0.69	0.017	10	PPBP
CMTM5	4.98268e-53	1.85474	0.5	0.006	10	CMTM5
GP9	1.81427e-51	2.06093	0.49	0.004	10	GP9
PDLIM14	2.37188e-40	1.47321	0.72	0.233	10	PDLIM1
RAP1B1	9.54746e-39	1.35836	0.7	0.32	10	RAP1B
SDPR	4.80272e-37	1.66025	0.54	0.062	10	SDPR
SELP	2.50393e-31	1.06822	0.32	0.003	10	SELP
RGS18	1.27065e-30	1.4941	0.42	0.041	10	RGS18
GPX14	5.39161e-27	0.933067	0.83	0.646	10	GPX1
FERMT33	6.08575e-27	1.22037	0.63	0.22	10	FERMT3
CD9	1.83259e-26	1.27545	0.6	0.156	10	CD9
C2orf88	3.07878e-24	1.21614	0.37	0.028	10	C2orf88
TPM42	7.07509e-24	1.15917	0.57	0.269	10	TPM4
TPM1	4.89825e-22	1.17396	0.45	0.077	10	TPM1
CA2	1.08144e-20	1.16012	0.3	0.018	10	CA2
ACTN11	2.2473e-20	1.08552	0.5	0.107	10	ACTN1
MAX	3.55389e-20	1.23185	0.34	0.108	10	MAX
MGLL	8.38821e-20	1.09066	0.52	0.143	10	MGLL
C6orf25	1.18703e-19	0.994057	0.27	0.013	10	C6orf25
BIN22	1.71861e-19	1.20811	0.56	0.21	10	BIN2
CLU	1.9368e-19	1.11661	0.51	0.183	10	CLU
PPIF	2.24686e-19	1.13254	0.39	0.07	10	PPIF
TUBA4A	2.39657e-18	1.40188	0.34	0.067	10	TUBA4A
GNG11	8.33625e-18	1.46536	0.28	0.051	10	GNG11
RSU1	8.67818e-17	0.993964	0.51	0.169	10	RSU1
ACTB4	1.3442e-16	0.641906	1	0.932	10	ACTB
MMRN1	1.97096e-16	0.880524	0.29	0.034	10	MMRN1
TUBA1C4	3.72227e-16	0.918723	0.64	0.291	10	TUBA1C
ILK	4.04268e-16	1.06725	0.43	0.125	10	ILK
SH3BGRL35	4.47371e-16	0.719687	0.94	0.782	10	SH3BGRL3
GATA11	2.01052e-15	0.962043	0.43	0.112	10	GATA1
SNCA	2.34627e-15	0.97209	0.38	0.096	10	SNCA
HMGN13	2.76112e-15	0.733638	0.75	0.542	10	HMGN1
TTC27	3.82622e-15	0.942338	0.3	0.04	10	TTC27
RGS10	2.32682e-13	0.907826	0.36	0.151	10	RGS10
VCL	6.62222e-13	0.954344	0.28	0.058	10	VCL
CCND32	1.92428e-12	0.875732	0.51	0.21	10	CCND3
CXCL3	2.54654e-12	0.865723	0.33	0.062	10	CXCL3
LIMS11	3.07266e-12	0.908226	0.41	0.142	10	LIMS1
MYL12A6	4.27408e-12	0.674647	0.86	0.572	10	MYL12A
CMAS	5.07607e-12	0.825086	0.39	0.1	10	CMAS
PTGS1	6.92198e-12	0.885591	0.29	0.053	10	PTGS1
NAA385	7.0543e-12	0.689499	0.69	0.472	10	NAA38
HSP90B13	9.67189e-12	0.8908	0.58	0.321	10	HSP90B1
TSPAN32	8.90245e-11	0.894498	0.32	0.121	10	TSPAN32
TLN11	1.36977e-10	0.858814	0.4	0.133	10	TLN1
TPI13	1.48632e-10	0.565341	0.73	0.603	10	TPI1
RP11-354E11.22	1.69492e-10	0.830417	0.5	0.199	10	RP11-354E11.2
H2AFZ8	2.05739e-10	0.70714	0.71	0.559	10	H2AFZ
OAZ14	2.32239e-10	0.560199	0.87	0.796	10	OAZ1
HSPA55	7.39145e-10	0.813224	0.54	0.416	10	HSPA5
TMBIM11	1.15873e-09	0.801545	0.42	0.208	10	TMBIM1
CLIC11	1.8921e-09	0.503061	0.79	0.686	10	CLIC1
UBE2C1	2.12745e-09	1.05288	0.3	0.074	10	UBE2C
NT5C3A	2.79119e-09	0.764742	0.38	0.175	10	NT5C3A
CHCHD23	4.36232e-09	0.478079	0.75	0.622	10	CHCHD2
CMTM61	6.33902e-09	0.764869	0.43	0.19	10	CMTM6
PARVB	9.52587e-09	0.749394	0.27	0.067	10	PARVB
CD635	1.0356e-08	0.521867	0.83	0.599	10	CD63
ZYX2	1.84609e-08	0.753438	0.4	0.188	10	ZYX
DTD1	1.9069e-08	0.71928	0.34	0.104	10	DTD1
RTN41	2.50613e-08	0.730477	0.46	0.243	10	RTN4
PDIA31	2.84848e-08	0.676187	0.51	0.307	10	PDIA3
ANP32B3	2.88065e-08	0.537602	0.75	0.507	10	ANP32B
UROD5	5.39369e-08	0.663705	0.56	0.322	10	UROD
GSN1	6.288e-08	0.758564	0.41	0.162	10	GSN
GSTO12	6.34785e-08	0.529759	0.47	0.385	10	GSTO1
CD151	7.14994e-08	0.686383	0.34	0.114	10	CD151
DAD12	8.05901e-08	0.596699	0.6	0.403	10	DAD1
HIGD1A	9.01877e-08	0.737706	0.33	0.118	10	HIGD1A
GARS	9.53987e-08	0.738989	0.31	0.098	10	GARS
UBE2F	1.18725e-07	0.619184	0.37	0.124	10	UBE2F
STOM1	1.23235e-07	0.75753	0.37	0.154	10	STOM
SPARC1	1.47635e-07	0.7634	0.26	0.164	10	SPARC
FADS2	1.51295e-07	0.697853	0.35	0.13	10	FADS2
EIF2S1	1.90586e-07	0.670041	0.26	0.079	10	EIF2S1
PAPSS1	2.18482e-07	0.672688	0.3	0.108	10	PAPSS1
NDUFA4	2.51941e-07	0.448097	0.79	0.676	10	NDUFA4
RPS263	2.9427e-07	0.405914	0.79	0.721	10	RPS26
PYCR21	3.73925e-07	0.655664	0.29	0.141	10	PYCR2
TYMS1	3.81639e-07	0.771655	0.37	0.166	10	TYMS
TMSB4XP45	4.15792e-07	0.749646	0.46	0.225	10	TMSB4XP4
EIF3J	5.29039e-07	0.693846	0.37	0.161	10	EIF3J
WDR12	9.74624e-07	0.601874	0.44	0.274	10	WDR1
MAD2L11	1.29812e-06	0.592534	0.3	0.093	10	MAD2L1
TUBA1B6	1.71382e-06	0.48509	0.79	0.71	10	TUBA1B
PFN15	1.89275e-06	0.467478	0.83	0.682	10	PFN1
CAMTA1	2.08943e-06	0.63376	0.32	0.171	10	CAMTA1
NDUFAF32	2.35024e-06	0.598107	0.48	0.249	10	NDUFAF3
HEMGN	2.45382e-06	0.652287	0.28	0.086	10	HEMGN
MYL65	2.80377e-06	0.370557	0.97	0.875	10	MYL6
EIF4EBP1	5.37779e-06	0.594722	0.35	0.197	10	EIF4EBP1
OST41	7.26198e-06	0.450862	0.75	0.628	10	OST4
HSPA84	7.74721e-06	0.510458	0.65	0.429	10	HSPA8
HDAC2	1.03453e-05	0.530548	0.37	0.159	10	HDAC2
TMEM50A	1.34012e-05	0.534602	0.47	0.258	10	TMEM50A
PDCD10	1.38449e-05	0.626738	0.29	0.109	10	PDCD10
SPINT2	2.05192e-05	0.528961	0.49	0.283	10	SPINT2
PCNP1	2.20477e-05	0.505222	0.39	0.249	10	PCNP
RASGRP2	2.83268e-05	0.520865	0.26	0.181	10	RASGRP2
VDAC3	3.39373e-05	0.521151	0.43	0.271	10	VDAC3
PSMA73	3.52731e-05	0.438705	0.68	0.51	10	PSMA7
RANBP11	4.07364e-05	0.515405	0.37	0.161	10	RANBP1
RAN5	4.80233e-05	0.457489	0.6	0.492	10	RAN
DKC1	5.26999e-05	0.562335	0.3	0.142	10	DKC1
PA2G44	5.4952e-05	0.511546	0.51	0.291	10	PA2G4
TCEAL4	5.70721e-05	0.535922	0.36	0.173	10	TCEAL4
CACYBP3	7.25178e-05	0.511269	0.41	0.22	10	CACYBP
CYCS	9.62996e-05	0.498566	0.51	0.299	10	CYCS
SSB1	0.000104994	0.503748	0.49	0.276	10	SSB
PRDX12	0.00010525	0.455717	0.63	0.439	10	PRDX1
PGRMC1	0.000109658	0.506458	0.27	0.108	10	PGRMC1
PRDX4	0.000110893	0.532741	0.32	0.141	10	PRDX4
DDX39A	0.000116044	0.477975	0.39	0.185	10	DDX39A
LY6E2	0.000125434	0.54136	0.45	0.267	10	LY6E
HNRNPA2B11	0.000143128	0.375886	0.62	0.537	10	HNRNPA2B1
TCEB1	0.000149495	0.488898	0.35	0.212	10	TCEB1
DNAJC15	0.000158826	0.534274	0.34	0.164	10	DNAJC15
PPIA4	0.000162414	0.288988	0.9	0.804	10	PPIA
MCM71	0.000171403	0.52837	0.34	0.203	10	MCM7
SSR41	0.00022181	0.450479	0.6	0.408	10	SSR4
FYB2	0.000287028	0.527791	0.29	0.118	10	FYB
CCT51	0.000298484	0.504811	0.43	0.254	10	CCT5
FADS1	0.00031441	0.44646	0.29	0.119	10	FADS1
EIF4G22	0.000320977	0.461654	0.6	0.419	10	EIF4G2
SRSF71	0.000337516	0.446339	0.52	0.391	10	SRSF7
RHOA1	0.000340879	0.344808	0.83	0.742	10	RHOA
NME16	0.000348282	0.444685	0.5	0.289	10	NME1
CAPZA2	0.000361126	0.445009	0.44	0.236	10	CAPZA2
RDH11	0.000407294	0.499901	0.27	0.11	10	RDH11
ATF41	0.000495034	0.411984	0.52	0.394	10	ATF4
TCP12	0.000502418	0.488491	0.4	0.25	10	TCP1
TBXAS11	0.000518011	0.517523	0.3	0.17	10	TBXAS1
DNAJA1	0.000546227	0.43948	0.38	0.257	10	DNAJA1
GPX43	0.000577835	0.433689	0.54	0.405	10	GPX4
YIF1B	0.000631984	0.453121	0.27	0.12	10	YIF1B
SNAP23	0.000965395	0.479707	0.33	0.164	10	SNAP23
PPIB3	0.00101166	0.451808	0.55	0.38	10	PPIB
C11orf312	0.00107352	0.434588	0.38	0.263	10	C11orf31
YARS	0.00115409	0.465564	0.3	0.143	10	YARS
CD164	0.0011913	0.410004	0.55	0.402	10	CD164
SNRPD14	0.00125774	0.396655	0.53	0.407	10	SNRPD1
SRSF13	0.00126594	0.437723	0.35	0.227	10	SRSF1
PTTG1IP	0.00138985	0.43906	0.39	0.225	10	PTTG1IP
MRPL3	0.00161726	0.360128	0.3	0.142	10	MRPL3
SUMO31	0.00165616	0.340034	0.43	0.29	10	SUMO3
MAPRE2	0.00168575	0.440608	0.3	0.143	10	MAPRE2
MFF	0.00194371	0.418014	0.35	0.187	10	MFF
CALM3	0.00206095	0.451701	0.31	0.196	10	CALM3
EIF2S21	0.00217837	0.436392	0.38	0.254	10	EIF2S2
RILPL2	0.00224563	0.422207	0.34	0.192	10	RILPL2
PSMC3	0.00234767	0.420167	0.37	0.199	10	PSMC3
ATP5J1	0.00241408	0.315589	0.55	0.489	10	ATP5J
CCT71	0.00246363	0.355872	0.37	0.293	10	CCT7
CCT42	0.00249375	0.394515	0.45	0.315	10	CCT4
BTK	0.00257313	0.436728	0.28	0.144	10	BTK
RAB1B	0.00264057	0.402832	0.29	0.137	10	RAB1B
TRAM1	0.00332892	0.424071	0.27	0.161	10	TRAM1
MZT2B	0.00333802	0.435675	0.27	0.139	10	MZT2B
MEF2C	0.00367717	0.385385	0.26	0.125	10	MEF2C
NDUFS81	0.0036916	0.353376	0.41	0.235	10	NDUFS8
MTPN	0.00377998	0.436115	0.35	0.24	10	MTPN
TMA71	0.0039864	0.297405	0.69	0.579	10	TMA7
YWHAE2	0.00418892	0.384662	0.46	0.336	10	YWHAE
CTSA1	0.00421296	0.439338	0.29	0.218	10	CTSA
NCL4	0.00425568	0.319355	0.64	0.532	10	NCL
ACTR32	0.00428112	0.411344	0.37	0.269	10	ACTR3
CDK41	0.00431595	0.381829	0.35	0.209	10	CDK4
RAB11A	0.00466493	0.404557	0.4	0.244	10	RAB11A
PSMD6	0.00467553	0.352239	0.35	0.205	10	PSMD6
ERP44	0.00485798	0.360895	0.3	0.152	10	ERP44
SQSTM1	0.0050318	0.427046	0.35	0.206	10	SQSTM1
WBP51	0.00513608	0.461551	0.3	0.177	10	WBP5
STARD3NL	0.0052868	0.362876	0.28	0.136	10	STARD3NL
NGFRAP12	0.00545773	0.347462	0.6	0.447	10	NGFRAP1
TUBB5	0.00554276	0.360914	0.58	0.455	10	TUBB
CBX34	0.00555266	0.364303	0.62	0.468	10	CBX3
CDC123	0.00577473	0.403827	0.27	0.161	10	CDC123
DYNLL11	0.0062008	0.317741	0.51	0.442	10	DYNLL1
LSM14A	0.00621301	0.325373	0.27	0.134	10	LSM14A
CALR5	0.00621377	0.309643	0.57	0.415	10	CALR
DDX211	0.00634936	0.441255	0.28	0.163	10	DDX21
ICAM2	0.00673816	0.412007	0.34	0.192	10	ICAM2
JTB	0.00677416	0.359668	0.35	0.208	10	JTB
UBE2E3	0.00691055	0.323661	0.26	0.125	10	UBE2E3
FKBP21	0.00691441	0.401454	0.31	0.185	10	FKBP2
ATP5G12	0.00694738	0.389508	0.45	0.305	10	ATP5G1
RAB1A1	0.00757651	0.337612	0.29	0.22	10	RAB1A
PKM6	0.00787376	0.394563	0.51	0.366	10	PKM
SLC39A3	0.00837157	0.420356	0.3	0.184	10	SLC39A3
MRPS11	0.00840419	0.305402	0.26	0.128	10	MRPS11
COX8A3	0.00847646	0.345043	0.51	0.402	10	COX8A
BANF1	0.00849712	0.323088	0.35	0.294	10	BANF1
HMGN21	0.00866525	0.402321	0.29	0.206	10	HMGN2
RPN1	0.00893793	0.402407	0.34	0.2	10	RPN1

## Sheet: Control
	p_val	avg_diff	pct.1	pct.2	cluster	gene
TYROBP	3.77599e-17	1.70663	0.469	0.088	0	TYROBP
TPSB2	3.70674e-16	1.6905	0.524	0.073	0	TPSB2
SERPINB1	3.50322e-13	1.17947	0.646	0.226	0	SERPINB1
ZFAS1	1.61207e-11	0.955321	0.735	0.387	0	ZFAS1
PRSS57	5.87069e-11	1.09826	0.49	0.124	0	PRSS57
ANXA1	2.41899e-10	1.38989	0.299	0.022	0	ANXA1
MGLL	1.4001e-08	1.05102	0.279	0.036	0	MGLL
MGST1	2.41262e-08	1.28056	0.252	0.036	0	MGST1
ASAH1	4.86548e-08	1.25821	0.354	0.073	0	ASAH1
ZFP36L2	1.01252e-07	1.35634	0.286	0.044	0	ZFP36L2
MT-TV	6.37163e-07	0.704857	0.639	0.35	0	MT-TV
MT-RNR1	7.51937e-07	0.584866	0.857	0.635	0	MT-RNR1
HINT1	8.5891e-07	0.483415	0.905	0.759	0	HINT1
FTH1	1.89325e-06	0.729856	0.918	0.839	0	FTH1
VAMP8	4.43129e-06	0.880972	0.469	0.219	0	VAMP8
NUCB2	6.57687e-06	0.831959	0.286	0.073	0	NUCB2
NCOA4	1.82439e-05	1.02908	0.347	0.131	0	NCOA4
TKT	1.95329e-05	0.862239	0.408	0.153	0	TKT
SRGN	2.03966e-05	1.21238	0.401	0.234	0	SRGN
H2AFY	3.30103e-05	0.862727	0.293	0.088	0	H2AFY
ATP5G2	3.62975e-05	0.626801	0.483	0.307	0	ATP5G2
CD99	8.62866e-05	0.671463	0.286	0.117	0	CD99
CD63	0.000124928	0.809647	0.435	0.277	0	CD63
GAS5	0.00017715	0.443552	0.85	0.73	0	GAS5
SOX4	0.000343606	0.587005	0.415	0.19	0	SOX4
C6orf48	0.000355467	0.610252	0.422	0.255	0	C6orf48
NPC2	0.000398378	0.513303	0.476	0.263	0	NPC2
CAT	0.000552249	0.750682	0.272	0.088	0	CAT
LRRC75A-AS1	0.00130883	0.376218	0.565	0.387	0	LRRC75A-AS1
S100A6	0.00131895	0.759167	0.408	0.234	0	S100A6
GYPC	0.00272534	0.472705	0.279	0.182	0	GYPC
COX6B1	0.00277445	0.395394	0.571	0.489	0	COX6B1
ATP6V1F	0.00292415	0.49091	0.449	0.321	0	ATP6V1F
HSD17B11	0.00333562	0.605044	0.272	0.109	0	HSD17B11
CALR	0.00540703	0.675645	0.265	0.146	0	CALR
CLTA	0.00864876	0.596655	0.347	0.175	0	CLTA
CTSA	0.00870579	0.551893	0.259	0.146	0	CTSA
CD79A1	8.00198e-34	2.64732	0.684	0.066	1	CD79A
IGHM1	8.34785e-29	2.62991	0.677	0.106	1	IGHM
IGKC1	2.54015e-27	3.24931	0.571	0.086	1	IGKC
MS4A11	4.72013e-26	2.65818	0.534	0.026	1	MS4A1
ID31	4.99916e-14	1.83062	0.316	0.007	1	ID3
CD79B1	1.11495e-13	1.58146	0.361	0.026	1	CD79B
HERPUD11	6.6664e-13	1.76838	0.414	0.06	1	HERPUD1
IGLC21	7.92969e-13	2.34207	0.323	0.02	1	IGLC2
POU2F21	1.19262e-11	1.75324	0.338	0.033	1	POU2F2
CD521	5.14708e-11	0.883263	0.767	0.377	1	CD52
IGHA11	3.85834e-10	1.80542	0.263	0.02	1	IGHA1
HLA-B1	4.67502e-10	0.696889	0.789	0.57	1	HLA-B
ACTB1	3.16808e-08	0.690744	0.797	0.503	1	ACTB
BTG11	3.65778e-08	1.00227	0.368	0.113	1	BTG1
SYNGR21	1.12835e-07	0.979938	0.504	0.192	1	SYNGR2
MYL61	1.61507e-07	0.688872	0.662	0.318	1	MYL6
PKM1	4.91942e-07	0.859	0.579	0.265	1	PKM
CD831	4.92701e-07	1.32886	0.263	0.046	1	CD83
PRDX11	7.2761e-07	0.815306	0.571	0.258	1	PRDX1
TRBC21	1.35409e-06	1.06429	0.331	0.079	1	TRBC2
RAN1	4.00331e-06	0.850704	0.451	0.212	1	RAN
ARPC21	4.78992e-06	0.590784	0.714	0.523	1	ARPC2
RPSA1	1.61724e-05	0.397147	0.91	0.748	1	RPSA
CD741	1.98006e-05	0.321534	0.962	0.841	1	CD74
RPL281	3.21806e-05	0.351594	0.955	0.901	1	RPL28
PSME21	4.96113e-05	0.967174	0.331	0.119	1	PSME2
CALM11	5.58079e-05	0.811036	0.459	0.225	1	CALM1
LSP11	5.58211e-05	0.793573	0.338	0.113	1	LSP1
RPL231	0.000108725	0.367447	0.925	0.788	1	RPL23
HLA-A1	0.000113195	0.517344	0.744	0.55	1	HLA-A
NDUFA41	0.000155368	0.602773	0.602	0.351	1	NDUFA4
RPL61	0.00015767	0.380205	0.827	0.675	1	RPL6
IDI11	0.000201985	0.68085	0.398	0.166	1	IDI1
HCLS11	0.00026957	0.793266	0.271	0.079	1	HCLS1
NDUFB21	0.000403822	0.82125	0.338	0.132	1	NDUFB2
YWHAZ1	0.000615695	0.706203	0.301	0.119	1	YWHAZ
APOBEC3C1	0.000806332	0.745608	0.331	0.132	1	APOBEC3C
ATP5B1	0.000893533	0.504434	0.301	0.172	1	ATP5B
PSMB61	0.000958679	0.666676	0.308	0.152	1	PSMB6
SRSF21	0.0013231	0.410767	0.368	0.212	1	SRSF2
HLA-DRB51	0.00146469	0.323652	0.368	0.219	1	HLA-DRB5
SEC621	0.00153227	0.40525	0.421	0.225	1	SEC62
RPS261	0.00153305	0.434827	0.602	0.417	1	RPS26
HSP90AB11	0.001651	0.326309	0.331	0.238	1	HSP90AB1
EEF1A11	0.00166093	0.325583	0.895	0.775	1	EEF1A1
SNRPB1	0.00171899	0.253773	0.263	0.179	1	SNRPB
HLA-DQA11	0.00204926	0.683361	0.263	0.099	1	HLA-DQA1
RPL81	0.00205032	0.274208	0.932	0.861	1	RPL8
COX7C1	0.00208266	0.302915	0.872	0.715	1	COX7C
HLA-DRB11	0.00213266	0.451088	0.707	0.51	1	HLA-DRB1
ATP5A11	0.00347226	0.56166	0.414	0.212	1	ATP5A1
SNU131	0.00386586	0.266606	0.338	0.232	1	SNU13
SSBP11	0.00423791	0.552522	0.368	0.179	1	SSBP1
EIF3H	0.00456032	0.274227	0.256	0.172	1	EIF3H
DYNLL11	0.00471822	0.343127	0.278	0.179	1	DYNLL1
HIGD2A1	0.00525799	0.482126	0.391	0.205	1	HIGD2A
HLA-DRA1	0.00585253	0.392342	0.797	0.662	1	HLA-DRA
NHP2	0.00587787	0.588792	0.263	0.106	1	NHP2
ATP5E	0.00590841	0.432665	0.639	0.444	1	ATP5E
LAMTOR51	0.00693135	0.473907	0.368	0.192	1	LAMTOR5
MT-CO2	0.00720849	0.260129	0.962	0.901	1	MT-CO2
HNRNPDL1	0.00960561	0.47573	0.278	0.146	1	HNRNPDL
ATRX	2.74871e-05	1.93837	0.5	0.018	2	ATRX
CTSF	6.68269e-05	2.10558	0.5	0.021	2	CTSF
LAGE3	0.000115698	1.6219	0.5	0.096	2	LAGE3
SPAG7	0.000187309	1.50132	0.5	0.111	2	SPAG7
MCFD2	0.000209573	1.41656	0.5	0.075	2	MCFD2
HHEX	0.000274861	1.53558	0.5	0.093	2	HHEX
CSTB	0.000280313	0.684433	0.5	0.132	2	CSTB
PCNP	0.000408609	1.44132	0.5	0.107	2	PCNP
PPP1CC	0.000440735	1.14708	0.5	0.129	2	PPP1CC
CIR1	0.000538603	1.108	0.5	0.118	2	CIR1
N4BP2L2	0.000558338	1.27525	0.5	0.089	2	N4BP2L2
TYROBP2	0.000616185	0.831568	1	0.275	2	TYROBP
NFE2	0.000655083	1.26401	0.5	0.132	2	NFE2
HMGA1	0.000671785	1.04141	0.5	0.182	2	HMGA1
LAT2	0.000707593	1.14042	0.5	0.121	2	LAT2
ATP1B3	0.000725585	1.15481	0.5	0.129	2	ATP1B3
TMBIM4	0.000745808	1.32813	0.5	0.086	2	TMBIM4
MT-TY	0.000861349	2.19752	0.5	0.007	2	MT-TY
MT-TF	0.000989316	0.976037	0.5	0.196	2	MT-TF
CAMLG	0.000998779	0.931217	0.5	0.164	2	CAMLG
GSTO11	0.00108234	0.804498	0.5	0.264	2	GSTO1
PSME22	0.00112252	0.631057	0.5	0.214	2	PSME2
RNF24	0.00117469	1.15045	0.5	0.114	2	RNF24
TUBB	0.00122694	0.621505	0.5	0.207	2	TUBB
NDUFB9	0.00148797	0.502916	0.5	0.243	2	NDUFB9
HLA-DMA	0.00160276	0.578909	0.5	0.229	2	HLA-DMA
AHSA2	0.00187263	2.08095	0.5	0.004	2	AHSA2
TMED3	0.00194917	1.82709	0.75	0.086	2	TMED3
SOD1	0.0020176	0.439071	0.5	0.268	2	SOD1
PLEKHJ1	0.00221947	1.98312	0.5	0.043	2	PLEKHJ1
LSS	0.00314056	2.09605	0.5	0.018	2	LSS
TNIP2	0.00328362	2.03732	0.5	0.021	2	TNIP2
MCM6	0.00436875	1.98819	0.5	0.029	2	MCM6
VAMP2	0.00461176	1.60655	0.75	0.118	2	VAMP2
ARPC1A	0.00517837	1.9308	0.5	0.039	2	ARPC1A
RTN2	0.00564788	2.06495	0.5	0.018	2	RTN2
CCT8	0.00658725	1.60271	0.75	0.125	2	CCT8
GNG5	0.00738087	1.45046	0.75	0.339	2	GNG5
SMIM12	0.00956846	1.85315	0.5	0.05	2	SMIM12
C14orf166	0.00998232	1.27141	0.75	0.179	2	C14orf166

## Sheet: CFO
	p_val	avg_diff	pct.1	pct.2	cluster	gene
THBS1	1.36856e-25	1.68319	0.3	0.015	0	THBS1
CA2	2.62413e-19	1.54728	0.263	0.015	0	CA2
FHL2	1.15029e-17	1.22739	0.291	0.027	0	FHL2
SLC44A1	4.23601e-16	1.20614	0.329	0.052	0	SLC44A1
GATA1	8.91168e-16	1.10981	0.263	0.024	0	GATA1
LINC00152	1.13934e-15	1.31523	0.277	0.033	0	LINC00152
TPM4	2.10588e-15	0.930031	0.62	0.31	0	TPM4
GBP4	2.2241e-13	1.15953	0.352	0.085	0	GBP4
MALAT1	1.45171e-12	0.793906	0.7	0.419	0	MALAT1
TIMP1	1.80482e-12	1.01964	0.39	0.146	0	TIMP1
TMBIM1	6.07487e-12	0.793466	0.587	0.286	0	TMBIM1
DDIT4	1.81937e-10	1.06313	0.254	0.061	0	DDIT4
LAPTM5	7.75905e-10	0.496188	0.84	0.641	0	LAPTM5
TAGLN2	9.78781e-10	0.614771	0.671	0.441	0	TAGLN2
MSN	1.62162e-09	0.748118	0.446	0.201	0	MSN
FCER1A	3.42223e-08	1.0218	0.3	0.112	0	FCER1A
HBD	9.54679e-08	1.23988	0.268	0.119	0	HBD
TUBA1C	6.7953e-07	0.694315	0.408	0.21	0	TUBA1C
PRDX1	7.02238e-07	0.637649	0.516	0.295	0	PRDX1
TCEAL9	8.95838e-07	0.672074	0.324	0.143	0	TCEAL9
RAP1B	3.66518e-06	0.757326	0.263	0.1	0	RAP1B
C14orf2	1.16446e-05	0.486992	0.507	0.295	0	C14orf2
SLC38A2	1.48764e-05	0.619205	0.357	0.173	0	SLC38A2
BEX3	2.50041e-05	0.63783	0.296	0.125	0	BEX3
PPIA	2.81658e-05	0.36897	0.756	0.62	0	PPIA
TSC22D1	3.98226e-05	0.480539	0.31	0.158	0	TSC22D1
FADS2	6.49536e-05	0.517217	0.469	0.289	0	FADS2
MYL12A	8.1631e-05	0.498474	0.441	0.252	0	MYL12A
DAZAP2	8.75512e-05	0.442392	0.427	0.243	0	DAZAP2
SLC40A1	0.000138979	0.460576	0.258	0.116	0	SLC40A1
SERPINB1	0.000173492	0.29056	0.568	0.386	0	SERPINB1
GSTO1	0.000204836	0.543697	0.329	0.164	0	GSTO1
RAC1	0.000214963	0.450676	0.437	0.258	0	RAC1
ACTB	0.000251219	0.376121	0.653	0.541	0	ACTB
LDHA	0.000295438	0.39942	0.394	0.225	0	LDHA
HLA-E	0.000321655	0.475275	0.352	0.188	0	HLA-E
GATA2	0.00032645	0.623762	0.272	0.128	0	GATA2
SNRPG	0.000431202	0.541594	0.357	0.201	0	SNRPG
NAA38	0.000508917	0.483651	0.376	0.21	0	NAA38
OST4	0.000554345	0.331549	0.437	0.271	0	OST4
NDUFA12	0.000785545	0.394108	0.324	0.213	0	NDUFA12
ATP5E	0.00100392	0.384397	0.606	0.465	0	ATP5E
EID1	0.00105771	0.502886	0.315	0.176	0	EID1
NEAT1	0.00129833	0.448503	0.404	0.246	0	NEAT1
TPI1	0.00149587	0.294618	0.451	0.295	0	TPI1
EMP3	0.00166291	0.374524	0.333	0.207	0	EMP3
COX7A2	0.00193252	0.382068	0.521	0.365	0	COX7A2
ATP5C1	0.00252618	0.472624	0.291	0.155	0	ATP5C1
NDUFA11	0.00273348	0.46553	0.333	0.191	0	NDUFA11
RPS26	0.0029287	0.290446	0.662	0.538	0	RPS26
ROMO1	0.00349494	0.426989	0.366	0.225	0	ROMO1
UQCRQ	0.00459391	0.393083	0.315	0.182	0	UQCRQ
RAB7A	0.00499758	0.285064	0.258	0.152	0	RAB7A
HMGCS1	0.00520545	0.481813	0.3	0.173	0	HMGCS1
NDUFB6	0.00637663	0.319883	0.291	0.17	0	NDUFB6
NDUFA4	0.00702402	0.328148	0.563	0.435	0	NDUFA4
C12orf57	0.00707634	0.425335	0.315	0.185	0	C12orf57
COX5B	0.00782158	0.32831	0.263	0.149	0	COX5B
DAD1	0.00811024	0.437202	0.315	0.188	0	DAD1
TRMT112	0.00936838	0.41351	0.31	0.213	0	TRMT112
GNAS	0.00951601	0.351643	0.263	0.149	0	GNAS
SOX41	2.53621e-09	0.904575	0.516	0.273	1	SOX4
ZFP36L21	4.65408e-07	0.692895	0.414	0.177	1	ZFP36L2
SELL1	0.000185003	0.567086	0.35	0.174	1	SELL
CALM2	0.00238264	0.435035	0.471	0.348	1	CALM2
CD741	0.00281442	0.435732	0.503	0.34	1	CD74
SMIM241	0.00531357	0.494713	0.325	0.2	1	SMIM24
RPL14	0.0054245	0.275265	0.764	0.699	1	RPL14
TMSB101	0.00730439	0.379205	0.529	0.392	1	TMSB10
CFD	4.11101e-30	2.23706	0.421	0.022	2	CFD
PRSS571	5.44918e-19	1.0631	0.667	0.212	2	PRSS57
MGST11	1.1814e-16	1.16133	0.492	0.12	2	MGST1
IGFBP71	6.37047e-11	1.01972	0.421	0.12	2	IGFBP7
RNASE2	1.35843e-10	1.34278	0.278	0.048	2	RNASE2
PLAC8	6.09984e-10	1.13763	0.294	0.065	2	PLAC8
SRGN1	9.77222e-10	0.817613	0.667	0.486	2	SRGN
LGALS11	5.13991e-09	0.889314	0.516	0.231	2	LGALS1
S100A11	6.50713e-09	0.902752	0.341	0.094	2	S100A11
LITAF	1.52123e-07	0.57474	0.31	0.108	2	LITAF
CST71	3.91538e-07	0.813251	0.437	0.24	2	CST7
ASAH11	6.4914e-07	0.693987	0.556	0.3	2	ASAH1
RACK11	9.47456e-07	0.274734	0.984	0.865	2	RACK1
NUCB21	2.08598e-06	0.751829	0.46	0.219	2	NUCB2
SAT1	3.11915e-06	0.680505	0.325	0.125	2	SAT1
CTSD	3.66215e-06	0.818726	0.389	0.231	2	CTSD
TYROBP1	3.80877e-06	0.719059	0.405	0.171	2	TYROBP
P4HB1	4.53204e-06	0.793365	0.381	0.18	2	P4HB
TPSB21	5.88055e-06	0.653296	0.46	0.231	2	TPSB2
GYPC1	1.61564e-05	0.594078	0.421	0.202	2	GYPC
EVI2B	2.1941e-05	0.809293	0.302	0.113	2	EVI2B
CD742	2.41086e-05	0.555548	0.563	0.334	2	CD74
CAPG	3.98401e-05	0.651765	0.27	0.094	2	CAPG
CALR1	5.28421e-05	0.667993	0.429	0.219	2	CALR
VAMP8	5.75266e-05	0.587973	0.46	0.281	2	VAMP8
LCP1	0.000134312	0.335177	0.254	0.127	2	LCP1
HLA-DRA1	0.000229728	0.352601	0.357	0.207	2	HLA-DRA
NACA1	0.000352712	0.257603	0.929	0.846	2	NACA
GRN	0.000417946	0.553318	0.484	0.305	2	GRN
IFITM3	0.000578685	0.573091	0.349	0.197	2	IFITM3
MRPS6	0.000834632	0.682705	0.286	0.13	2	MRPS6
CD99	0.00123953	0.542926	0.294	0.135	2	CD99
ANXA11	0.00347468	0.492346	0.349	0.19	2	ANXA1
ENO1	0.00397216	0.390447	0.587	0.454	2	ENO1
MFSD1	0.00534683	0.44952	0.294	0.163	2	MFSD1
PLIN21	0.0059585	0.334659	0.389	0.233	2	PLIN2
ATP5G2	0.00670778	0.257302	0.524	0.44	2	ATP5G2
COMMD6	0.00710184	0.433138	0.468	0.315	2	COMMD6
VAT1	0.00835145	0.403285	0.333	0.192	2	VAT1
NDUFB91	0.00874852	0.476979	0.397	0.274	2	NDUFB9
PLIN22	2.06091e-11	1.47128	0.543	0.244	3	PLIN2
HDC	3.76229e-08	1.37955	0.261	0.028	3	HDC
TYMS	3.11381e-07	1.2804	0.348	0.079	3	TYMS
BTG1	8.96167e-07	1.27664	0.37	0.093	3	BTG1
KIAA0101	2.57421e-06	1.40589	0.283	0.071	3	KIAA0101
CXCR4	1.48879e-05	1.22987	0.304	0.099	3	CXCR4
SRGN2	1.98182e-05	0.873174	0.609	0.52	3	SRGN
TUBA1B	4.94159e-05	0.700113	0.696	0.522	3	TUBA1B
LMO4	0.000178846	1.0243	0.261	0.05	3	LMO4
H2AFZ	0.000358909	0.782623	0.543	0.282	3	H2AFZ
PNN	0.000481106	0.931885	0.261	0.077	3	PNN
STMN1	0.00140651	0.750038	0.522	0.292	3	STMN1
CDKN1A	0.00166374	0.869886	0.261	0.065	3	CDKN1A
IMP3	0.00389315	0.733154	0.326	0.143	3	IMP3
HMGB1	0.0044535	0.656198	0.457	0.315	3	HMGB1
ATP1B3	0.00811375	0.525451	0.522	0.359	3	ATP1B3
PCNA	0.00840719	0.84665	0.261	0.095	3	PCNA
RNF130	0.00920573	0.553326	0.478	0.337	3	RNF130
SDCBP	0.00942278	0.705969	0.261	0.117	3	SDCBP

## Sheet: Cytokines
	p_val	avg_diff	pct.1	pct.2	cluster	gene
TAGLN2	5.39768e-193	0.521261	0.959	0.868	0	TAGLN2
GP9	1.03461e-154	0.709796	0.613	0.222	0	GP9
SLC44A1	4.66256e-137	0.735942	0.644	0.267	0	SLC44A1
CMTM5	1.45022e-133	0.585256	0.527	0.187	0	CMTM5
ITGA2B	1.26186e-128	0.614969	0.792	0.449	0	ITGA2B
F2R	8.32365e-125	0.623334	0.599	0.247	0	F2R
PDLIM1	9.27041e-124	0.642391	0.75	0.405	0	PDLIM1
LMNA	5.21585e-117	0.682906	0.597	0.253	0	LMNA
STOM	9.36479e-106	0.589526	0.746	0.426	0	STOM
MEST	3.26011e-105	0.777703	0.573	0.259	0	MEST
HGD	3.39349e-96	0.616296	0.562	0.249	0	HGD
CD63	7.08225e-89	0.314695	0.957	0.865	0	CD63
ESAM	3.68207e-87	0.563832	0.639	0.336	0	ESAM
ATP5E	5.0913e-87	0.357833	0.946	0.868	0	ATP5E
PKM	9.1491e-87	0.315843	0.976	0.925	0	PKM
RGS10	2.22983e-86	0.563083	0.634	0.333	0	RGS10
SERPINE2	9.69578e-86	0.627925	0.581	0.29	0	SERPINE2
GPX1	7.86174e-85	0.408913	0.932	0.83	0	GPX1
TIMP1	3.87069e-84	0.379012	0.893	0.693	0	TIMP1
UBE2C	8.56874e-83	0.742552	0.56	0.314	0	UBE2C
RAB27B	3.29577e-78	0.551464	0.409	0.157	0	RAB27B
PSMA7	1.25377e-76	0.389107	0.92	0.808	0	PSMA7
OAZ1	1.67783e-76	0.300541	0.951	0.891	0	OAZ1
BTK	2.22371e-75	0.589648	0.541	0.269	0	BTK
TMBIM1	1.25238e-73	0.472566	0.778	0.547	0	TMBIM1
CDC20	1.43074e-73	0.70804	0.366	0.144	0	CDC20
FHL2	3.09662e-72	0.467116	0.77	0.518	0	FHL2
FCER1A	3.11351e-70	0.331667	0.885	0.685	0	FCER1A
H2AFZ	2.41186e-68	0.366459	0.909	0.803	0	H2AFZ
CST3	1.21501e-67	0.432018	0.806	0.604	0	CST3
FADS2	3.3913e-66	0.416511	0.843	0.672	0	FADS2
TMSB15A	1.11953e-62	0.584058	0.283	0.094	0	TMSB15A
CAMK1	1.53085e-62	0.571627	0.392	0.167	0	CAMK1
C6orf25	7.2108e-62	0.570604	0.407	0.177	0	C6orf25
DAD1	2.03282e-61	0.450789	0.761	0.557	0	DAD1
PPP1R14A	1.69999e-59	0.558321	0.297	0.104	0	PPP1R14A
CLIC1	7.49596e-59	0.384353	0.821	0.667	0	CLIC1
PPIF	1.95568e-58	0.501277	0.524	0.281	0	PPIF
MEF2C	2.42488e-57	0.541859	0.422	0.197	0	MEF2C
PLEK	1.66258e-55	0.310728	0.612	0.388	0	PLEK
TPI1	1.24125e-53	0.32376	0.898	0.787	0	TPI1
C2orf88	1.70313e-53	0.51412	0.39	0.177	0	C2orf88
SNRPG	1.29519e-52	0.380971	0.801	0.651	0	SNRPG
GNG5	1.77263e-52	0.377387	0.8	0.663	0	GNG5
GSN	6.26007e-51	0.445358	0.537	0.305	0	GSN
HBD	2.81967e-50	0.672773	0.494	0.29	0	HBD
TESC	5.89194e-50	0.51099	0.423	0.215	0	TESC
FDPS	6.00377e-50	0.35859	0.833	0.675	0	FDPS
RAN	4.18355e-49	0.372058	0.794	0.662	0	RAN
ANAPC11	1.23668e-48	0.448893	0.61	0.414	0	ANAPC11
C14orf2	3.72744e-47	0.353473	0.807	0.684	0	C14orf2
LINC00152	1.80999e-46	0.433684	0.47	0.255	0	LINC00152
ANP32B	5.51936e-46	0.392276	0.732	0.559	0	ANP32B
DMTN	7.88407e-46	0.499784	0.389	0.196	0	DMTN
CAP1	3.76797e-44	0.376444	0.73	0.536	0	CAP1
ACAT2	4.85484e-43	0.323378	0.832	0.711	0	ACAT2
RSU1	2.23852e-42	0.388415	0.67	0.475	0	RSU1
PTTG1	2.45199e-39	0.479397	0.48	0.312	0	PTTG1
LDHA	4.04707e-39	0.344739	0.766	0.633	0	LDHA
GGH	4.56221e-38	0.42934	0.411	0.228	0	GGH
CXCR4	6.93816e-38	0.440534	0.366	0.187	0	CXCR4
GLA	9.45749e-37	0.391443	0.512	0.317	0	GLA
PSMB2	2.27422e-36	0.402854	0.551	0.368	0	PSMB2
SDPR	3.40571e-36	0.335107	0.433	0.249	0	SDPR
HMGB2	4.19968e-36	0.37398	0.644	0.454	0	HMGB2
STXBP5	5.09774e-36	0.420471	0.255	0.107	0	STXBP5
PCBP1	5.41893e-36	0.393667	0.599	0.429	0	PCBP1
PSMB1	9.42057e-36	0.341388	0.726	0.59	0	PSMB1
SOD1	1.58445e-35	0.344922	0.724	0.58	0	SOD1
NDUFA4	6.32154e-35	0.269875	0.851	0.746	0	NDUFA4
GSTO1	8.22952e-35	0.302169	0.771	0.622	0	GSTO1
FERMT3	9.00782e-35	0.382307	0.512	0.321	0	FERMT3
FUS	1.25661e-34	0.369561	0.615	0.44	0	FUS
GFI1B	3.62671e-34	0.371534	0.476	0.289	0	GFI1B
LSM5	4.39016e-34	0.346176	0.609	0.435	0	LSM5
TUBA1B	7.86518e-34	0.260066	0.887	0.797	0	TUBA1B
TUBA4A	9.41158e-34	0.32853	0.306	0.155	0	TUBA4A
ZFP36L1	3.22754e-33	0.398455	0.274	0.126	0	ZFP36L1
LSM3	3.37822e-33	0.350387	0.62	0.444	0	LSM3
TMBIM6	1.2478e-32	0.30518	0.749	0.596	0	TMBIM6
YIF1B	3.40963e-32	0.376929	0.477	0.298	0	YIF1B
ABCC4	9.1e-32	0.401873	0.343	0.182	0	ABCC4
RP11-354E11.2	1.01072e-31	0.328394	0.672	0.493	0	RP11-354E11.2
TUBA1C	2.21709e-31	0.411693	0.528	0.376	0	TUBA1C
IFI27L2	1.14254e-30	0.375117	0.445	0.272	0	IFI27L2
ENY2	1.50242e-30	0.374045	0.561	0.4	0	ENY2
TYMS	1.82714e-30	0.318043	0.662	0.484	0	TYMS
GATA1	1.97696e-30	0.379307	0.43	0.26	0	GATA1
CCNB1	3.06117e-30	0.444763	0.271	0.133	0	CCNB1
SNCA	4.15736e-30	0.335353	0.452	0.278	0	SNCA
CCND3	6.41447e-30	0.326902	0.488	0.311	0	CCND3
LAMTOR1	7.03588e-30	0.284035	0.764	0.626	0	LAMTOR1
ACTN1	9.70392e-30	0.345378	0.403	0.236	0	ACTN1
PECAM1	1.07976e-29	0.264753	0.449	0.282	0	PECAM1
CMAS	1.91074e-29	0.375145	0.401	0.237	0	CMAS
SNRPB	3.92256e-29	0.308068	0.717	0.583	0	SNRPB
VASH1	4.91271e-29	0.365478	0.282	0.14	0	VASH1
POMP	7.31989e-29	0.318973	0.656	0.496	0	POMP
CCNB2	1.09418e-28	0.394986	0.284	0.143	0	CCNB2
HSP90AA1	1.26385e-28	0.307692	0.731	0.62	0	HSP90AA1
SLC30A5	1.3337e-28	0.373987	0.33	0.179	0	SLC30A5
ZWINT	3.09806e-28	0.366547	0.369	0.213	0	ZWINT
UQCR10	3.11487e-28	0.282264	0.769	0.639	0	UQCR10
MAP7	5.28372e-28	0.357645	0.37	0.213	0	MAP7
HCST	1.24408e-27	0.309889	0.623	0.453	0	HCST
IFI6	1.71233e-27	0.481765	0.303	0.201	0	IFI6
SHFM1	3.85934e-27	0.320555	0.624	0.475	0	SHFM1
PRDX4	4.09726e-27	0.349302	0.516	0.358	0	PRDX4
OST4	5.98469e-27	0.256869	0.8	0.702	0	OST4
MFNG	1.10723e-26	0.337902	0.578	0.432	0	MFNG
TK1	1.17365e-26	0.344491	0.449	0.285	0	TK1
PDIA3	1.58887e-26	0.310872	0.631	0.496	0	PDIA3
HACD4	2.87405e-26	0.387105	0.26	0.136	0	HACD4
CDKN3	2.21786e-25	0.399232	0.305	0.172	0	CDKN3
UBC	2.56819e-25	0.293145	0.732	0.612	0	UBC
WBP5	2.69748e-25	0.318735	0.462	0.301	0	WBP5
NDUFB4	3.50187e-25	0.310236	0.635	0.5	0	NDUFB4
DUT	3.99259e-25	0.305117	0.673	0.524	0	DUT
DNAJC15	8.92562e-25	0.336182	0.38	0.23	0	DNAJC15
RRM2	1.02199e-24	0.411622	0.308	0.18	0	RRM2
CDK1	1.1441e-24	0.364378	0.302	0.166	0	CDK1
COTL1	2.32118e-24	0.348393	0.438	0.285	0	COTL1
COX7B	1.0642e-23	0.262479	0.734	0.596	0	COX7B
RNASEH2C	3.38465e-23	0.319173	0.541	0.403	0	RNASEH2C
ZYX	5.48391e-23	0.283441	0.639	0.494	0	ZYX
MANF	6.24372e-23	0.368784	0.34	0.209	0	MANF
SPINT2	6.70798e-23	0.308954	0.579	0.441	0	SPINT2
PRSS23	6.81602e-23	0.323931	0.308	0.174	0	PRSS23
HSP90B1	9.72271e-23	0.328364	0.512	0.368	0	HSP90B1
HMGN1	9.96817e-23	0.265335	0.731	0.625	0	HMGN1
NUCKS1	1.37831e-22	0.33103	0.497	0.356	0	NUCKS1
GMPR	5.28501e-22	0.305666	0.458	0.312	0	GMPR
PSMA4	5.78729e-22	0.287016	0.628	0.493	0	PSMA4
NDUFS6	6.06155e-22	0.306724	0.521	0.377	0	NDUFS6
ADRM1	1.17396e-21	0.329394	0.398	0.265	0	ADRM1
HNRNPA3	1.86538e-21	0.325158	0.425	0.289	0	HNRNPA3
RHOF	2.62232e-21	0.312156	0.28	0.157	0	RHOF
HACD1	3.66024e-21	0.333619	0.418	0.28	0	HACD1
TBXAS1	4.52035e-21	0.275645	0.407	0.265	0	TBXAS1
PTGS1	4.54621e-21	0.295662	0.385	0.244	0	PTGS1
ENSA	4.80823e-21	0.272143	0.613	0.467	0	ENSA
TLN1	5.78002e-21	0.296344	0.313	0.184	0	TLN1
PRELID1	8.02715e-21	0.278049	0.543	0.394	0	PRELID1
FLI1	9.92427e-21	0.344882	0.287	0.167	0	FLI1
CKS1B	2.63545e-20	0.327895	0.41	0.276	0	CKS1B
ASF1B	2.67918e-20	0.310838	0.34	0.209	0	ASF1B
PSMC3	3.18054e-20	0.290047	0.414	0.275	0	PSMC3
HAT1	3.65501e-20	0.321986	0.344	0.22	0	HAT1
PSMD8	5.10891e-20	0.29223	0.534	0.4	0	PSMD8
KPNA2	7.39074e-20	0.354265	0.352	0.236	0	KPNA2
CTR9	8.27037e-20	0.276462	0.277	0.159	0	CTR9
PSMB6	9.72075e-20	0.286757	0.562	0.432	0	PSMB6
MCUR1	1.01422e-19	0.317048	0.293	0.172	0	MCUR1
SQLE	1.15386e-19	0.277263	0.59	0.455	0	SQLE
RGS18	1.43599e-19	0.290904	0.344	0.214	0	RGS18
FCER1G	1.89635e-19	0.274233	0.386	0.251	0	FCER1G
SLIRP	2.27783e-19	0.261145	0.612	0.474	0	SLIRP
NDUFB8	2.74809e-19	0.261151	0.617	0.483	0	NDUFB8
SPCS3	4.082e-19	0.321305	0.306	0.187	0	SPCS3
ZCRB1	4.37029e-19	0.269859	0.511	0.37	0	ZCRB1
MT-TI	1.28281e-18	0.265876	0.332	0.207	0	MT-TI
BCAT1	1.29097e-18	0.302393	0.283	0.166	0	BCAT1
CD84	2.42679e-18	0.304678	0.306	0.186	0	CD84
HSPA5	2.86489e-18	0.31659	0.438	0.32	0	HSPA5
FKBP2	2.93958e-18	0.284956	0.432	0.297	0	FKBP2
RPA3	3.45167e-18	0.312926	0.376	0.256	0	RPA3
COX8A	3.51056e-18	0.259508	0.618	0.494	0	COX8A
IFITM3	4.36095e-18	0.259106	0.499	0.363	0	IFITM3
HNRNPD	6.32988e-18	0.257547	0.567	0.436	0	HNRNPD
PSMD11	8.05697e-18	0.275348	0.412	0.28	0	PSMD11
PSTPIP2	8.80561e-18	0.291826	0.262	0.152	0	PSTPIP2
CKS2	9.97675e-18	0.294541	0.51	0.402	0	CKS2
TUBB4B	1.1509e-17	0.306426	0.492	0.373	0	TUBB4B
EMC3	2.05644e-17	0.279734	0.378	0.253	0	EMC3
TPM1	2.45144e-17	0.315812	0.255	0.149	0	TPM1
SEC61B	4.19113e-17	0.255142	0.6	0.481	0	SEC61B
INSIG1	4.29842e-17	0.264098	0.641	0.523	0	INSIG1
EIF5A	4.35217e-17	0.264097	0.536	0.405	0	EIF5A
SMC4	6.89761e-17	0.31266	0.342	0.239	0	SMC4
PSMC4	7.01973e-17	0.270995	0.312	0.196	0	PSMC4
2017-09-11	7.20493e-17	0.294493	0.287	0.176	0	2017-09-11
LAPTM4B	7.51367e-17	0.285522	0.354	0.237	0	LAPTM4B
SKA2	7.75708e-17	0.28747	0.263	0.155	0	SKA2
PSMD14	8.00354e-17	0.281253	0.312	0.196	0	PSMD14
FADS1	8.29938e-17	0.253003	0.577	0.454	0	FADS1
MAD2L1	9.22695e-17	0.293827	0.34	0.222	0	MAD2L1
PSMB3	9.56299e-17	0.260738	0.56	0.435	0	PSMB3
PSMC5	9.74091e-17	0.271221	0.471	0.343	0	PSMC5
TMPO	1.28116e-16	0.256085	0.344	0.224	0	TMPO
UFD1L	1.29081e-16	0.283119	0.359	0.238	0	UFD1L
S100A10	1.93228e-16	0.251812	0.424	0.295	0	S100A10
PTGES3	3.34076e-16	0.25353	0.579	0.459	0	PTGES3
SLC16A3	4.51996e-16	0.266063	0.283	0.176	0	SLC16A3
AP2S1	8.89328e-16	0.260585	0.547	0.427	0	AP2S1
PRKACB	1.01258e-15	0.287206	0.382	0.266	0	PRKACB
TMA16	1.17277e-15	0.269307	0.255	0.152	0	TMA16
PSMA2	1.93678e-15	0.257109	0.486	0.362	0	PSMA2
UBE2T	2.51948e-15	0.256269	0.298	0.188	0	UBE2T
FAM212A	3.05308e-15	0.259733	0.474	0.353	0	FAM212A
PPIB	3.45938e-15	0.253814	0.499	0.377	0	PPIB
HNRNPR	4.10662e-15	0.250247	0.414	0.294	0	HNRNPR
FLNA	4.40569e-15	0.293569	0.292	0.187	0	FLNA
H2AFJ	8.56476e-15	0.271762	0.258	0.156	0	H2AFJ
DTYMK	9.50401e-15	0.279323	0.33	0.221	0	DTYMK
PCNA	1.36044e-14	0.263733	0.517	0.405	0	PCNA
SELT	1.4808e-14	0.262922	0.369	0.257	0	SELT
HIGD1A	4.04066e-14	0.267956	0.284	0.186	0	HIGD1A
RPA2	6.54277e-14	0.254451	0.338	0.229	0	RPA2
PCNP	8.56645e-14	0.253132	0.407	0.292	0	PCNP
ISG15	1.18437e-13	0.313048	0.279	0.211	0	ISG15
ICAM2	1.42832e-13	0.255458	0.378	0.267	0	ICAM2
SLC1A5	2.01096e-13	0.27398	0.319	0.216	0	SLC1A5
PSMA5	2.12626e-13	0.261832	0.327	0.224	0	PSMA5
MGLL	2.72389e-13	0.263116	0.411	0.301	0	MGLL
NUDT1	2.9138e-13	0.251489	0.343	0.238	0	NUDT1
HN1	7.31936e-13	0.251349	0.369	0.264	0	HN1
HINT2	8.56819e-13	0.259231	0.308	0.208	0	HINT2
FCER1A1	2.06099e-211	0.59983	0.959	0.667	1	FCER1A
TMSB10	2.49927e-138	0.52941	0.944	0.812	1	TMSB10
CD741	1.15207e-123	0.443703	0.954	0.81	1	CD74
CNRIP1	2.38532e-113	0.930653	0.322	0.064	1	CNRIP1
HLA-DRA1	2.99404e-111	0.567878	0.856	0.589	1	HLA-DRA
HPGDS1	5.79454e-103	0.610116	0.537	0.222	1	HPGDS
LGALS11	9.07263e-99	0.569787	0.844	0.6	1	LGALS1
CPA31	5.14501e-88	0.366644	0.635	0.342	1	CPA3
HLA-DRB11	1.8211e-76	0.55273	0.734	0.468	1	HLA-DRB1
ALDH1A1	1.49717e-72	0.610814	0.601	0.337	1	ALDH1A1
CYTL11	1.72231e-70	0.519911	0.67	0.393	1	CYTL1
CTNNBL1	4.88769e-64	0.613783	0.432	0.202	1	CTNNBL1
HLA-DPA11	2.9374e-58	0.522418	0.616	0.386	1	HLA-DPA1
KLF1	9.12784e-58	0.599879	0.295	0.104	1	KLF1
TFRC	3.91728e-57	0.601237	0.32	0.124	1	TFRC
CAPG1	9.39669e-56	0.442417	0.663	0.419	1	CAPG
CD821	8.49518e-55	0.345667	0.865	0.744	1	CD82
MINPP1	3.21394e-53	0.556099	0.413	0.201	1	MINPP1
HLA-DPB11	1.12318e-52	0.48753	0.622	0.387	1	HLA-DPB1
S100A6	2.23252e-49	0.346928	0.896	0.784	1	S100A6
DBI1	8.45488e-47	0.369895	0.778	0.603	1	DBI
PKIG	6.40947e-42	0.501336	0.34	0.164	1	PKIG
STMN1	6.98657e-39	0.288405	0.852	0.752	1	STMN1
SLC40A1	1.03042e-38	0.436158	0.426	0.234	1	SLC40A1
RNF130	3.73165e-37	0.414709	0.524	0.329	1	RNF130
SERPINB11	2.05949e-31	0.324207	0.838	0.725	1	SERPINB1
VIM1	1.76462e-29	0.421841	0.479	0.31	1	VIM
GATA2	3.67386e-27	0.268939	0.604	0.433	1	GATA2
HMGB21	2.25165e-26	0.371013	0.608	0.468	1	HMGB2
IL1B	1.19061e-25	0.396082	0.375	0.225	1	IL1B
HMGB1	8.3694e-25	0.268558	0.804	0.706	1	HMGB1
SH3BGRL	2.8673e-24	0.311394	0.653	0.524	1	SH3BGRL
KIAA0101	3.47196e-23	0.363818	0.498	0.356	1	KIAA0101
RP11-620J15.31	2.40514e-22	0.313682	0.408	0.258	1	RP11-620J15.3
LCP11	4.80624e-22	0.275757	0.337	0.202	1	LCP1
SLA	1.23522e-21	0.364252	0.292	0.164	1	SLA
TUBB	4.32393e-20	0.275174	0.72	0.632	1	TUBB
SNRPE	1.68868e-19	0.258784	0.676	0.562	1	SNRPE
TYMS1	1.0839e-18	0.277055	0.622	0.499	1	TYMS
PDCD4	3.91045e-18	0.315012	0.3	0.18	1	PDCD4
SMYD3	7.49611e-18	0.314857	0.369	0.24	1	SMYD3
FBXO7	9.37809e-18	0.299193	0.456	0.327	1	FBXO7
DUT1	1.04823e-17	0.2683	0.624	0.542	1	DUT
ITGAE	2.93791e-17	0.303975	0.407	0.279	1	ITGAE
PAFAH1B3	5.24727e-17	0.325888	0.283	0.173	1	PAFAH1B3
FEN1	1.07133e-16	0.324076	0.33	0.217	1	FEN1
PIM1	2.66253e-16	0.319651	0.256	0.15	1	PIM1
PCNA1	4.38045e-16	0.285904	0.528	0.404	1	PCNA
SYNGR21	5.86815e-16	0.296158	0.44	0.322	1	SYNGR2
MAP71	4.95571e-15	0.305966	0.339	0.225	1	MAP7
PEPD	5.61502e-15	0.291445	0.359	0.244	1	PEPD
AMD1	1.41635e-14	0.257234	0.486	0.364	1	AMD1
SOX41	4.35402e-14	0.273021	0.453	0.33	1	SOX4
FABP5	2.56563e-13	0.282057	0.254	0.159	1	FABP5
TESPA1	3.12897e-13	0.274575	0.311	0.207	1	TESPA1
CD341	6.45291e-13	0.254591	0.307	0.202	1	CD34
SRI	7.81485e-13	0.261256	0.407	0.299	1	SRI
DDAH2	2.31792e-11	0.250296	0.405	0.302	1	DDAH2
PRDX2	2.41831e-11	0.251235	0.431	0.334	1	PRDX2
TK11	5.92724e-11	0.256647	0.403	0.302	1	TK1
GGCT	7.47889e-11	0.252442	0.307	0.223	1	GGCT
PNN	6.11114e-10	0.254649	0.28	0.199	1	PNN
SNX5	1.09524e-09	0.25631	0.262	0.188	1	SNX5
CRHBP	5.60551e-180	1.26009	0.451	0.077	2	CRHBP
CD742	1.49431e-159	0.592532	0.968	0.816	2	CD74
CD521	4.74976e-131	0.786194	0.765	0.402	2	CD52
GAS51	1.06296e-124	0.628206	0.929	0.763	2	GAS5
SELL2	2.51506e-115	0.924629	0.572	0.21	2	SELL
ZFAS11	2.88468e-109	0.634255	0.874	0.702	2	ZFAS1
SPINK2	4.82107e-87	0.876308	0.429	0.139	2	SPINK2
RPL91	3.72477e-86	0.406597	0.961	0.894	2	RPL9
HSPB11	7.73684e-86	0.545024	0.847	0.731	2	HSPB1
CYTL12	6.17499e-81	0.665326	0.679	0.409	2	CYTL1
RPS5	1.61089e-76	0.371905	0.974	0.918	2	RPS5
GSTP11	8.09445e-71	0.462849	0.79	0.722	2	GSTP1
RPL10A1	3.78395e-68	0.357537	0.955	0.895	2	RPL10A
RPL18A	6.48845e-67	0.357041	0.957	0.899	2	RPL18A
LRRC75A-AS11	2.15784e-66	0.401476	0.912	0.807	2	LRRC75A-AS1
RPL271	5.51514e-66	0.336127	0.959	0.906	2	RPL27
RPSA1	2.50936e-65	0.368941	0.946	0.866	2	RPSA
RPL7A	6.80997e-64	0.324962	0.972	0.914	2	RPL7A
ZFP36L21	5.44726e-63	0.694917	0.438	0.19	2	ZFP36L2
HLA-DRA2	9.53703e-63	0.489457	0.822	0.614	2	HLA-DRA
BST2	1.11184e-62	0.719658	0.391	0.156	2	BST2
SNHG51	3.95937e-61	0.414915	0.852	0.737	2	SNHG5
EEF1B21	7.42842e-57	0.345703	0.93	0.847	2	EEF1B2
PRSS571	5.08352e-55	0.537805	0.513	0.255	2	PRSS57
AIF11	5.2703e-53	0.568154	0.54	0.329	2	AIF1
EEF21	1.03123e-47	0.383477	0.812	0.731	2	EEF2
HINT11	1.17303e-46	0.30718	0.922	0.853	2	HINT1
ASAH12	1.10024e-45	0.555792	0.473	0.314	2	ASAH1
RPS101	3.00627e-45	0.319021	0.899	0.838	2	RPS10
SNHG61	1.10309e-44	0.376889	0.794	0.7	2	SNHG6
HLA-DRB12	1.32532e-44	0.450296	0.697	0.493	2	HLA-DRB1
ICAM3	1.66714e-43	0.604096	0.26	0.092	2	ICAM3
HLA-DPB12	3.56185e-42	0.50196	0.601	0.407	2	HLA-DPB1
SMIM241	1.08184e-41	0.540636	0.467	0.249	2	SMIM24
C6orf481	7.92507e-37	0.404884	0.658	0.541	2	C6orf48
SOX42	2.86673e-34	0.504398	0.507	0.326	2	SOX4
AKR1C1	5.79172e-34	0.521703	0.255	0.109	2	AKR1C1
AC090498.11	1.86539e-31	0.290872	0.765	0.683	2	AC090498.1
PABPC11	1.99752e-31	0.323231	0.796	0.701	2	PABPC1
RPL22	1.03757e-30	0.279612	0.86	0.787	2	RPL22
RPL9P91	1.99488e-30	0.36451	0.601	0.5	2	RPL9P9
RPL381	1.08054e-29	0.271171	0.862	0.796	2	RPL38
CD342	5.80366e-28	0.468457	0.343	0.201	2	CD34
SNHG81	1.8211e-26	0.379036	0.559	0.437	2	SNHG8
NPM1	2.79464e-26	0.250763	0.829	0.776	2	NPM1
GLTSCR21	3.64341e-25	0.390484	0.422	0.312	2	GLTSCR2
SNHG7	3.23055e-24	0.485912	0.252	0.136	2	SNHG7
RPL3P41	3.11341e-23	0.315846	0.555	0.439	2	RPL3P4
CD37	3.35844e-23	0.35287	0.489	0.4	2	CD37
H2AFY	2.13383e-21	0.291391	0.529	0.468	2	H2AFY
EPB41L4A-AS11	3.56558e-21	0.400004	0.315	0.219	2	EPB41L4A-AS1
HLA-E	5.71089e-21	0.345378	0.525	0.414	2	HLA-E
MT-TV1	7.85293e-20	0.338578	0.552	0.502	2	MT-TV
SYNGR1	1.55156e-19	0.409493	0.29	0.164	2	SYNGR1
CD164	2.77788e-19	0.270643	0.531	0.472	2	CD164
NPC21	9.18015e-19	0.255554	0.652	0.591	2	NPC2
RAMP1	6.43348e-18	0.347667	0.356	0.255	2	RAMP1
KCNAB2	1.26774e-17	0.377737	0.251	0.149	2	KCNAB2
ACAP1	1.2556e-16	0.371704	0.275	0.165	2	ACAP1
H1F0	1.63015e-16	0.338366	0.354	0.276	2	H1F0
DRAM11	2.13794e-16	0.28806	0.422	0.344	2	DRAM1
RPS3AP6	4.03637e-16	0.332261	0.28	0.195	2	RPS3AP6
TMEM123	7.46086e-16	0.277732	0.349	0.29	2	TMEM123
LGALS9	8.7356e-16	0.354709	0.297	0.195	2	LGALS9
RPL13P121	1.06651e-14	0.271395	0.366	0.289	2	RPL13P12
1961-09-01	2.29392e-14	0.275209	0.44	0.364	2	2017-09-06
RP11-761N21.21	5.4902e-14	0.287608	0.32	0.25	2	RP11-761N21.2
LAMP2	7.71075e-14	0.284348	0.338	0.279	2	LAMP2
HLA-DPA12	9.68797e-14	0.276906	0.523	0.421	2	HLA-DPA1
BNIP3L1	2.28435e-13	0.284414	0.343	0.271	2	BNIP3L
RP11-864N7.2	6.91432e-13	0.312369	0.269	0.187	2	RP11-864N7.2
RP11-371A22.11	8.36648e-13	0.301872	0.371	0.279	2	RP11-371A22.1
RPL18AP3	1.3385e-12	0.272707	0.348	0.281	2	RPL18AP3
RP11-475C16.11	2.02477e-12	0.267576	0.336	0.264	2	RP11-475C16.1
PLAC8	1.12869e-11	0.289056	0.256	0.162	2	PLAC8
ETS2	4.03202e-11	0.268679	0.348	0.279	2	ETS2
DANCR	4.66248e-11	0.259238	0.276	0.217	2	DANCR
RP11-543P15.11	5.39333e-10	0.261312	0.291	0.229	2	RP11-543P15.1
HLA-DMA1	1.03735e-08	0.255705	0.287	0.221	2	HLA-DMA
IGLL1	4.58429e-249	1.70645	0.678	0.109	3	IGLL1
MGST1	8.31958e-190	1.36321	0.643	0.151	3	MGST1
SPINK21	1.06396e-142	1.12873	0.594	0.134	3	SPINK2
PRSS572	1.76948e-123	1.01622	0.687	0.248	3	PRSS57
PLAC81	5.78928e-122	1.0456	0.541	0.129	3	PLAC8
CSF3R	1.548e-109	0.9844	0.351	0.044	3	CSF3R
SMIM242	3.53955e-104	0.944722	0.631	0.24	3	SMIM24
RPL39	3.6935e-93	0.434657	0.991	0.94	3	RPL39
SELL3	1.63829e-90	0.844911	0.619	0.227	3	SELL
RPS21	5.11709e-89	0.435663	0.99	0.932	3	RPS21
RPL92	3.90908e-88	0.46326	0.972	0.897	3	RPL9
GAS52	3.77027e-85	0.551071	0.925	0.774	3	GAS5
NUCB21	2.34371e-77	0.705081	0.712	0.453	3	NUCB2
MPO	3.82131e-74	1.08534	0.39	0.11	3	MPO
LRRC75A-AS12	4.74503e-73	0.4894	0.931	0.811	3	LRRC75A-AS1
HINT12	1.91071e-72	0.436469	0.956	0.853	3	HINT1
RPS51	5.09928e-71	0.395116	0.975	0.921	3	RPS5
CST72	4.04342e-63	0.802455	0.513	0.21	3	CST7
SYNGR11	2.97716e-62	0.733924	0.443	0.151	3	SYNGR1
ZFP36L22	2.89354e-58	0.754137	0.494	0.198	3	ZFP36L2
EEF1B22	1.78706e-56	0.401838	0.929	0.852	3	EEF1B2
RPSA2	9.9969e-52	0.353565	0.944	0.872	3	RPSA
IGFBP71	5.80012e-50	0.655057	0.541	0.282	3	IGFBP7
AC002454.1	1.06034e-49	0.714081	0.387	0.14	3	AC002454.1
RP11-620J15.32	2.40924e-46	0.635829	0.532	0.26	3	RP11-620J15.3
ZFAS12	7.90495e-46	0.46022	0.882	0.712	3	ZFAS1
RPL272	7.20177e-45	0.31076	0.96	0.909	3	RPL27
RPL10A2	6.16762e-43	0.327808	0.957	0.899	3	RPL10A
SNHG52	6.32227e-43	0.395788	0.878	0.741	3	SNHG5
RPL18A1	6.44446e-43	0.315011	0.954	0.903	3	RPL18A
SORL1	8.27488e-41	0.583559	0.262	0.073	3	SORL1
C1orf228	2.66042e-38	0.623659	0.384	0.162	3	C1orf228
CPA33	4.88512e-37	0.275577	0.615	0.382	3	CPA3
RPL3P42	4.41891e-34	0.496339	0.613	0.438	3	RPL3P4
ANXA11	2.65825e-32	0.327698	0.443	0.244	3	ANXA1
RPL141	3.39837e-29	0.296291	0.887	0.809	3	RPL14
RPS102	1.73135e-28	0.280956	0.912	0.84	3	RPS10
CD53	3.43148e-28	0.49713	0.309	0.127	3	CD53
RPS7	8.97589e-28	0.271498	0.931	0.844	3	RPS7
RPL382	4.50032e-27	0.31082	0.891	0.796	3	RPL38
ASAH13	6.80898e-27	0.49343	0.515	0.319	3	ASAH1
AIF12	7.53246e-27	0.471201	0.549	0.341	3	AIF1
AC090498.12	1.41494e-26	0.347855	0.809	0.682	3	AC090498.1
LITAF	1.67549e-26	0.510367	0.35	0.167	3	LITAF
C6orf482	2.63999e-26	0.381572	0.726	0.539	3	C6orf48
VAMP8	3.51379e-26	0.379986	0.672	0.55	3	VAMP8
TRBC2	1.09307e-25	0.476593	0.251	0.094	3	TRBC2
CAT1	1.20862e-25	0.478419	0.503	0.33	3	CAT
RPL29	2.9436e-25	0.2898	0.897	0.81	3	RPL29
RPL9P92	2.5076e-24	0.397031	0.651	0.499	3	RPL9P9
BST21	3.10576e-24	0.458027	0.359	0.175	3	BST2
RPL23A1	3.26249e-24	0.307459	0.828	0.747	3	RPL23A
CD441	8.7559e-24	0.435843	0.369	0.187	3	CD44
SNHG62	9.01118e-24	0.320918	0.822	0.703	3	SNHG6
ITM2C	1.42946e-21	0.398533	0.541	0.376	3	ITM2C
CLEC11A1	2.73008e-21	0.480933	0.388	0.252	3	CLEC11A
GSTP12	7.78602e-21	0.271251	0.832	0.721	3	GSTP1
CALR	4.41083e-20	0.338186	0.715	0.585	3	CALR
ENO1	8.27415e-20	0.254708	0.915	0.856	3	ENO1
PABPC12	7.29877e-19	0.298785	0.803	0.706	3	PABPC1
KCNAB21	1.43103e-18	0.433143	0.296	0.15	3	KCNAB2
RNASET2	1.62293e-18	0.418645	0.272	0.131	3	RNASET2
GYPC1	2.73489e-18	0.381501	0.562	0.424	3	GYPC
RPL221	2.94314e-18	0.259235	0.879	0.789	3	RPL22
LCP12	3.57743e-18	0.412507	0.378	0.213	3	LCP1
NAP1L11	9.90566e-18	0.308961	0.657	0.559	3	NAP1L1
EEF22	1.80383e-17	0.284032	0.812	0.736	3	EEF2
RP11-632C17__A.1	1.75565e-15	0.279733	0.704	0.601	3	RP11-632C17__A.1
NPC22	2.22946e-15	0.263781	0.71	0.587	3	NPC2
RPL13P122	2.64437e-15	0.374439	0.426	0.285	3	RPL13P12
ANPEP	1.11443e-14	0.382847	0.338	0.213	3	ANPEP
SOX43	1.7029e-14	0.351268	0.499	0.339	3	SOX4
ITM2A1	9.57954e-14	0.321519	0.444	0.301	3	ITM2A
RSL1D1	3.11007e-12	0.343915	0.368	0.256	3	RSL1D1
AC007969.5	4.8483e-12	0.296554	0.497	0.37	3	AC007969.5
GRN	1.63177e-11	0.306298	0.493	0.378	3	GRN
1962-09-01	2.10924e-11	0.307262	0.481	0.363	3	2017-09-06
RP11-864N7.21	4.09823e-11	0.328471	0.3	0.188	3	RP11-864N7.2
TMEM1231	4.52358e-11	0.327508	0.396	0.287	3	TMEM123
SNHG82	6.81554e-11	0.281559	0.559	0.445	3	SNHG8
ACAP11	2.9098e-10	0.342657	0.281	0.172	3	ACAP1
RP11-371A22.12	3.08636e-10	0.299481	0.394	0.282	3	RP11-371A22.1
VAT1	3.15018e-10	0.305579	0.306	0.193	3	VAT1
MT-TV2	5.10636e-10	0.313117	0.594	0.499	3	MT-TV
GLTSCR22	5.68762e-10	0.276977	0.431	0.317	3	GLTSCR2
CD343	1.36302e-09	0.321198	0.325	0.212	3	CD34
TAOK3	9.73997e-09	0.304732	0.287	0.212	3	TAOK3
RP11-475C16.12	9.99453e-09	0.28227	0.365	0.265	3	RP11-475C16.1
CD591	2.82829e-08	0.262587	0.437	0.34	3	CD59
RP11-543P15.12	4.10039e-08	0.284042	0.31	0.23	3	RP11-543P15.1
SMIM31	4.73392e-08	0.285323	0.306	0.215	3	SMIM3
RPS3AP61	4.96099e-08	0.271841	0.3	0.198	3	RPS3AP6
AC016739.21	1.22375e-07	0.275707	0.328	0.239	3	AC016739.2
RPL13AP51	2.75988e-07	0.264218	0.349	0.268	3	RPL13AP5
RPL7P1	3.24525e-07	0.255741	0.26	0.17	3	RPL7P1
LRRFIP1	3.31652e-07	0.260928	0.296	0.234	3	LRRFIP1
XBP1	9.17634e-07	0.251161	0.378	0.289	3	XBP1
HSD17B11	3.47073e-06	0.255212	0.285	0.204	3	HSD17B11
PF44	0	2.94723	0.937	0.317	4	PF4
PLEK4	0	1.59682	0.92	0.38	4	PLEK
PPBP	7.16188e-268	2.67678	0.567	0.135	4	PPBP
GP94	1.2489e-264	1.48165	0.86	0.247	4	GP9
CMTM54	8.05751e-253	1.45317	0.813	0.199	4	CMTM5
F13A1	2.76793e-225	1.52859	0.462	0.022	4	F13A1
F2R4	6.55597e-212	1.27798	0.827	0.269	4	F2R
TAGLN23	1.92539e-187	0.702257	0.994	0.877	4	TAGLN2
STOM4	4.50144e-182	1.01336	0.902	0.452	4	STOM
ISCA1	1.12625e-173	1.23795	0.655	0.155	4	ISCA1
THBS1	1.43182e-173	1.39012	0.534	0.079	4	THBS1
SAT12	7.85148e-171	1.25003	0.724	0.413	4	SAT1
PDLIM14	5.47805e-163	0.96838	0.882	0.439	4	PDLIM1
CD93	3.18405e-162	1.21092	0.782	0.331	4	CD9
ESAM4	1.82674e-159	1.02133	0.836	0.355	4	ESAM
XXbac-BPG32J3.19	5.45963e-159	1.15601	0.491	0.064	4	XXbac-BPG32J3.19
CCND34	5.72917e-156	1.07919	0.759	0.301	4	CCND3
PECAM13	2.63413e-155	1.09586	0.747	0.268	4	PECAM1
HGD4	2.15749e-154	1.10072	0.758	0.269	4	HGD
GSN4	2.61681e-147	1.00236	0.779	0.307	4	GSN
RAB27B3	1.56601e-144	1.11114	0.63	0.165	4	RAB27B
ITGA2B3	3.40877e-141	0.886021	0.894	0.486	4	ITGA2B
GPX13	1.38893e-139	0.746821	0.979	0.839	4	GPX1
RGS104	1.65e-138	0.960406	0.801	0.356	4	RGS10
RAP1B3	3.4282e-138	0.991804	0.759	0.38	4	RAP1B
SDPR4	2.42219e-133	1.05333	0.698	0.241	4	SDPR
LMNA4	6.0545e-129	0.989212	0.733	0.285	4	LMNA
OAZ13	3.63523e-125	0.564167	0.994	0.894	4	OAZ1
MYL12A2	2.63567e-124	0.787013	0.879	0.591	4	MYL12A
TREML1	2.34701e-122	1.04849	0.308	0.022	4	TREML1
SH3BP5	1.29815e-119	1.16724	0.333	0.035	4	SH3BP5
SELP	1.80298e-114	0.932413	0.402	0.057	4	SELP
RSU13	2.39521e-114	0.781731	0.854	0.48	4	RSU1
TMBIM13	1.38299e-113	0.757492	0.897	0.565	4	TMBIM1
ME1	6.98713e-113	0.997629	0.419	0.069	4	ME1
SLC44A14	3.07959e-111	0.908801	0.745	0.309	4	SLC44A1
LIMS13	4.21177e-103	0.942367	0.594	0.2	4	LIMS1
GNG112	1.00161e-102	0.932525	0.624	0.217	4	GNG11
C6orf254	1.44096e-101	0.906992	0.594	0.186	4	C6orf25
RUFY1	2.67206e-100	0.964825	0.449	0.103	4	RUFY1
TBXAS14	9.36108e-100	0.906942	0.647	0.254	4	TBXAS1
ZYX4	2.30881e-99	0.77611	0.816	0.492	4	ZYX
TUBB11	4.02393e-99	0.956453	0.264	0.022	4	TUBB1
F2RL2	3.58655e-98	0.925837	0.313	0.036	4	F2RL2
FERMT34	1.48275e-96	0.852779	0.704	0.324	4	FERMT3
DAAM1	5.32938e-95	0.922922	0.406	0.085	4	DAAM1
GFI1B3	3.70088e-93	0.845112	0.683	0.289	4	GFI1B
MEF2C4	2.22641e-92	0.84213	0.598	0.206	4	MEF2C
GP1BA	1.09792e-91	0.869668	0.356	0.058	4	GP1BA
CD633	3.95053e-90	0.466668	0.977	0.876	4	CD63
FADS23	4.5442e-89	0.600316	0.933	0.686	4	FADS2
HPSE	8.92668e-89	0.889339	0.367	0.067	4	HPSE
MEST4	2.41596e-87	0.926071	0.655	0.294	4	MEST
PPIF4	9.21717e-87	0.824172	0.667	0.298	4	PPIF
TUBA4A1	3.51306e-86	0.988825	0.469	0.156	4	TUBA4A
RHAG	4.21569e-84	0.889097	0.285	0.038	4	RHAG
ACRBP	2.5184e-81	0.87969	0.307	0.047	4	ACRBP
RGS184	3.26439e-81	0.835072	0.561	0.205	4	RGS18
ACTN14	1.96622e-80	0.796123	0.6	0.235	4	ACTN1
INSIG13	4.23484e-79	0.693085	0.799	0.52	4	INSIG1
RABGAP1L	2.1285e-76	0.740099	0.285	0.041	4	RABGAP1L
FHL23	1.84153e-75	0.627632	0.854	0.544	4	FHL2
GP6	1.45317e-73	0.778546	0.291	0.046	4	GP6
PAM	1.59835e-72	0.774468	0.357	0.078	4	PAM
ARHGAP18	3.1771e-72	0.74912	0.321	0.061	4	ARHGAP18
SNCA4	1.48965e-69	0.741771	0.617	0.282	4	SNCA
PROS1	2.36868e-69	0.776813	0.37	0.09	4	PROS1
MMRN1	1.46302e-68	0.755816	0.359	0.085	4	MMRN1
RP11-354E11.23	5.65341e-68	0.637898	0.801	0.503	4	RP11-354E11.2
SERPINE24	1.93708e-67	0.704024	0.664	0.322	4	SERPINE2
TSC22D3	2.04072e-67	0.790487	0.39	0.104	4	TSC22D3
FCGR2A	7.97786e-67	0.735736	0.357	0.086	4	FCGR2A
C2orf883	8.82756e-67	0.740892	0.518	0.191	4	C2orf88
FYB	1.22759e-66	0.737432	0.259	0.039	4	FYB
SNAP233	2.77332e-66	0.72954	0.571	0.245	4	SNAP23
VCL	3.76492e-66	0.71812	0.357	0.086	4	VCL
NT5C3A2	5.42854e-66	0.705278	0.604	0.272	4	NT5C3A
LTBP1	2.32081e-65	0.698215	0.282	0.05	4	LTBP1
HCST4	1.12099e-64	0.638885	0.753	0.461	4	HCST
SLC37A1	4.13858e-64	0.722351	0.354	0.087	4	SLC37A1
ATP5E3	2.8463e-63	0.404183	0.972	0.876	4	ATP5E
CMTM62	6.42871e-63	0.644635	0.695	0.37	4	CMTM6
CLIC13	1.18514e-61	0.497576	0.897	0.68	4	CLIC1
PFN12	3.74469e-61	0.33473	0.992	0.937	4	PFN1
GSTO13	3.94341e-60	0.524604	0.862	0.632	4	GSTO1
GLA4	1.81236e-59	0.687829	0.644	0.328	4	GLA
UBC4	3.52309e-59	0.573273	0.827	0.617	4	UBC
CMAS3	4.39497e-59	0.675381	0.555	0.241	4	CMAS
SERF21	1.28116e-58	0.348544	0.988	0.909	4	SERF2
GATA13	7.62767e-58	0.629525	0.589	0.264	4	GATA1
FLNA1	8.42368e-58	0.740842	0.469	0.179	4	FLNA
MYL62	1.30096e-57	0.417896	0.972	0.861	4	MYL6
MYLK	2.54989e-57	0.649222	0.293	0.063	4	MYLK
CAP13	1.43547e-56	0.531053	0.828	0.552	4	CAP1
CAMK12	1.51106e-55	0.668476	0.485	0.188	4	CAMK1
PKM2	7.32719e-54	0.351263	0.992	0.931	4	PKM
PTGS13	6.47246e-53	0.668672	0.538	0.245	4	PTGS1
CDKN1A	8.00609e-53	0.742801	0.35	0.105	4	CDKN1A
NDUFA43	1.39096e-52	0.438939	0.91	0.754	4	NDUFA4
SLC2A3	7.62047e-52	0.654657	0.406	0.139	4	SLC2A3
ILK2	7.89888e-52	0.679689	0.511	0.237	4	ILK
NGFRAP11	2.44809e-51	0.535726	0.787	0.526	4	NGFRAP1
ARF42	1.13735e-50	0.593904	0.617	0.316	4	ARF4
SLC35B4	1.76837e-50	0.664072	0.363	0.115	4	SLC35B4
ELOVL7	4.69131e-50	0.634301	0.255	0.055	4	ELOVL7
WBP53	4.87267e-50	0.617352	0.594	0.308	4	WBP5
SLC16A31	8.25112e-50	0.580714	0.445	0.17	4	SLC16A3
TPM4	9.15769e-50	0.534495	0.807	0.581	4	TPM4
CXCR43	2.79123e-49	0.586145	0.483	0.198	4	CXCR4
CAPZA22	7.83073e-49	0.565171	0.67	0.378	4	CAPZA2
FCER1G3	1.99335e-48	0.553451	0.546	0.25	4	FCER1G
PNP	1.97227e-47	0.635663	0.452	0.188	4	PNP
SOD13	6.44816e-47	0.501613	0.814	0.589	4	SOD1
TWSG1	7.68709e-47	0.615051	0.428	0.165	4	TWSG1
BTK4	2.97333e-46	0.556316	0.595	0.302	4	BTK
SPARC1	3.15902e-46	0.631201	0.475	0.205	4	SPARC
TMSB4XP4	3.44768e-46	0.646067	0.311	0.093	4	TMSB4XP4
OST43	3.53833e-46	0.431819	0.894	0.704	4	OST4
IFITM32	1.22352e-45	0.582695	0.644	0.363	4	IFITM3
MAPRE22	4.27224e-45	0.596278	0.482	0.21	4	MAPRE2
LINC001523	5.53725e-45	0.626217	0.548	0.276	4	LINC00152
SMIM32	1.79574e-44	0.643767	0.454	0.196	4	SMIM3
CARD191	3.91268e-44	0.585859	0.58	0.311	4	CARD19
PSTPIP21	2.26418e-43	0.565883	0.397	0.15	4	PSTPIP2
TESC4	3.73365e-43	0.554698	0.508	0.234	4	TESC
NAA382	4.57991e-43	0.45683	0.836	0.618	4	NAA38
ICAM23	8.17023e-43	0.594612	0.531	0.263	4	ICAM2
SLC30A51	1.22262e-42	0.561623	0.445	0.186	4	SLC30A5
IFI27L23	2.00703e-42	0.549846	0.558	0.282	4	IFI27L2
TTC27	3.42923e-42	0.587848	0.316	0.099	4	TTC27
PSMD113	1.17303e-41	0.55695	0.551	0.281	4	PSMD11
CFL11	3.28166e-41	0.285524	0.98	0.918	4	CFL1
SELK2	4.66398e-41	0.579017	0.488	0.232	4	SELK
RP11-356J5.12	1.18877e-40	0.648525	0.256	0.067	4	RP11-356J5.12
CLU2	1.94512e-40	0.4787	0.715	0.442	4	CLU
SRGN2	3.49269e-40	0.266516	0.905	0.708	4	SRGN
VASP	4.24426e-40	0.535432	0.397	0.157	4	VASP
DOK2	2.24431e-39	0.532472	0.278	0.082	4	DOK2
BCL2L12	5.36717e-39	0.499278	0.459	0.205	4	BCL2L1
TRAM1	1.95423e-38	0.556192	0.509	0.258	4	TRAM1
CD841	2.78361e-38	0.577915	0.429	0.187	4	CD84
TMEM55A	6.58512e-38	0.534656	0.278	0.084	4	TMEM55A
SNW12	1.09347e-37	0.542818	0.508	0.254	4	SNW1
DNAJC153	1.37288e-37	0.519499	0.492	0.237	4	DNAJC15
LDHA3	1.5627e-37	0.407074	0.85	0.642	4	LDHA
SELT3	2.51079e-37	0.511704	0.512	0.255	4	SELT
ADAM10	2.64072e-37	0.526683	0.356	0.135	4	ADAM10
LAMTOR13	3.78684e-37	0.383804	0.854	0.634	4	LAMTOR1
COTL13	4.03714e-37	0.542969	0.546	0.293	4	COTL1
PSMD62	1.36253e-36	0.536799	0.521	0.272	4	PSMD6
TIMP13	3.83271e-36	0.326597	0.894	0.722	4	TIMP1
ABHD4	1.15997e-35	0.51653	0.307	0.106	4	ABHD4
PRDX43	1.45312e-35	0.462998	0.627	0.366	4	PRDX4
CORO1C1	2.75078e-35	0.519424	0.446	0.208	4	CORO1C
SLC38A21	2.92437e-35	0.530279	0.63	0.412	4	SLC38A2
DMTN3	3.73069e-35	0.501436	0.457	0.215	4	DMTN
PSMB13	7.47443e-35	0.404039	0.816	0.598	4	PSMB1
RHOF1	1.50508e-34	0.543763	0.382	0.162	4	RHOF
RHOC2	2.00585e-34	0.518293	0.443	0.208	4	RHOC
CDKN2D	2.60693e-34	0.50805	0.296	0.102	4	CDKN2D
HIST1H2AC	2.74531e-34	0.538633	0.264	0.082	4	HIST1H2AC
CTDSPL	3.66021e-34	0.523588	0.293	0.1	4	CTDSPL
MT-TI2	7.37737e-34	0.543663	0.44	0.212	4	MT-TI
G6PD1	7.94383e-34	0.464881	0.505	0.258	4	G6PD
TGFB1I1	8.71018e-34	0.505017	0.293	0.101	4	TGFB1I1
GUCY1B3	1.01084e-33	0.526257	0.367	0.154	4	GUCY1B3
NRGN	1.21685e-33	0.57224	0.276	0.097	4	NRGN
LZIC	1.28857e-33	0.513188	0.252	0.076	4	LZIC
FLI11	1.69056e-33	0.535086	0.391	0.171	4	FLI1
ITM2B2	3.91746e-33	0.391451	0.847	0.66	4	ITM2B
CMIP	4.45838e-33	0.545749	0.311	0.115	4	CMIP
ACTR32	9.23419e-33	0.462095	0.613	0.367	4	ACTR3
STXBP22	2.78659e-32	0.50258	0.456	0.225	4	STXBP2
VASH11	3.89792e-32	0.49385	0.359	0.151	4	VASH1
SQLE3	6.81287e-32	0.457107	0.681	0.463	4	SQLE
ACAT23	6.82475e-32	0.358827	0.885	0.722	4	ACAT2
DDX5	6.93171e-32	0.383373	0.837	0.665	4	DDX5
NDUFS52	1.34695e-31	0.368843	0.824	0.617	4	NDUFS5
CTR91	2.75837e-31	0.491529	0.376	0.164	4	CTR9
UQCRH	4.78735e-31	0.335816	0.893	0.754	4	UQCRH
SC5D	2.16222e-30	0.52628	0.413	0.199	4	SC5D
FAM162A	2.79459e-30	0.491136	0.325	0.13	4	FAM162A
OGFOD1	2.89043e-30	0.548031	0.252	0.09	4	OGFOD1
DAD13	4.27274e-30	0.353362	0.804	0.581	4	DAD1
TPST21	5.10565e-30	0.473344	0.42	0.202	4	TPST2
P2RX1	6.83576e-30	0.466264	0.383	0.174	4	P2RX1
GCSAML1	1.24839e-29	0.424648	0.635	0.398	4	GCSAML
SEC61B3	3.32659e-29	0.405466	0.706	0.484	4	SEC61B
MYH9	5.97176e-29	0.502871	0.351	0.153	4	MYH9
REEP51	6.9674e-29	0.455937	0.428	0.211	4	REEP5
ALDOA	1.03581e-27	0.302848	0.919	0.78	4	ALDOA
TLN11	2.76525e-27	0.497376	0.394	0.192	4	TLN1
GCLM	3.01726e-27	0.42827	0.284	0.11	4	GCLM
UBE2F1	3.80855e-27	0.449018	0.557	0.338	4	UBE2F
WDR11	1.08261e-26	0.427124	0.574	0.35	4	WDR1
LCP2	1.12417e-26	0.408892	0.339	0.151	4	LCP2
SRP141	1.2009e-26	0.255525	0.939	0.861	4	SRP14
HIGD1A1	2.22828e-26	0.379987	0.383	0.187	4	HIGD1A
EMC33	2.23363e-26	0.445178	0.474	0.259	4	EMC3
EIF4G3	2.44098e-26	0.428074	0.264	0.1	4	EIF4G3
ARF11	4.70322e-26	0.400339	0.64	0.42	4	ARF1
CAMTA11	7.27627e-26	0.422958	0.56	0.342	4	CAMTA1
MPP12	7.42937e-26	0.37913	0.75	0.552	4	MPP1
PCNP1	8.32315e-26	0.408719	0.514	0.295	4	PCNP
MAX	8.38251e-26	0.487404	0.445	0.245	4	MAX
DNAJB6	1.15807e-25	0.424478	0.54	0.322	4	DNAJB6
RAB11A1	1.2228e-25	0.429152	0.555	0.34	4	RAB11A
MFSD1	1.47513e-25	0.452468	0.465	0.257	4	MFSD1
SEC61G2	1.95008e-25	0.411685	0.566	0.349	4	SEC61G
DSTN1	2.22531e-25	0.383567	0.624	0.402	4	DSTN
LINC00963	3.67197e-25	0.46495	0.258	0.098	4	LINC00963
FAM212A3	4.55293e-25	0.411152	0.574	0.358	4	FAM212A
MANF3	7.46665e-25	0.483188	0.413	0.218	4	MANF
LRRFIP2	8.66329e-25	0.432688	0.334	0.152	4	LRRFIP2
ADRM13	1.74302e-24	0.401683	0.482	0.273	4	ADRM1
PSMA73	1.86013e-24	0.271925	0.934	0.823	4	PSMA7
MIR4435-2HG	2.16618e-24	0.408644	0.305	0.133	4	MIR4435-2HG
ABCC42	2.18123e-24	0.45172	0.393	0.199	4	ABCC4
POMP3	3.22057e-24	0.368064	0.712	0.512	4	POMP
FAM177A1	4.28575e-24	0.404446	0.256	0.099	4	FAM177A1
NFE2	4.30534e-24	0.376091	0.692	0.487	4	NFE2
RAB33A	4.54476e-24	0.477075	0.255	0.1	4	RAB33A
MSMO1	4.84658e-24	0.424984	0.474	0.268	4	MSMO1
DYNLRB12	4.94198e-24	0.351947	0.669	0.455	4	DYNLRB1
CD47	5.42577e-24	0.440583	0.466	0.264	4	CD47
BRK11	2.50462e-23	0.364792	0.699	0.502	4	BRK1
TBPL1	6.59075e-23	0.48119	0.316	0.151	4	TBPL1
FDFT1	1.94885e-22	0.310424	0.836	0.676	4	FDFT1
COX172	3.02751e-22	0.353979	0.577	0.368	4	COX17
UROS	5.92286e-22	0.406575	0.391	0.205	4	UROS
MTHFD2L	6.12567e-22	0.363124	0.313	0.148	4	MTHFD2L
SUSD3	7.60644e-22	0.392908	0.298	0.134	4	SUSD3
TUBGCP4	9.50476e-22	0.364496	0.265	0.113	4	TUBGCP4
GMPR3	1.13596e-21	0.349339	0.528	0.324	4	GMPR
NRD1	1.34187e-21	0.373253	0.344	0.17	4	NRD1
VCP2	1.52463e-21	0.403658	0.509	0.313	4	VCP
COASY	1.59851e-21	0.328675	0.278	0.126	4	COASY
RAB1A	2.51151e-21	0.325489	0.437	0.251	4	RAB1A
LAPTM4B2	3.04648e-21	0.373248	0.434	0.243	4	LAPTM4B
FDPS3	6.73468e-21	0.312953	0.83	0.698	4	FDPS
PSMC21	8.19867e-21	0.345513	0.511	0.312	4	PSMC2
TUBA1C3	1.16324e-20	0.420913	0.575	0.392	4	TUBA1C
LEPROT1	1.21743e-20	0.39885	0.437	0.25	4	LEPROT
BIN22	1.27629e-20	0.364128	0.557	0.359	4	BIN2
ATP6V0E11	2.41561e-20	0.311502	0.739	0.555	4	ATP6V0E1
HSPA52	2.47733e-20	0.425872	0.509	0.328	4	HSPA5
MYC1	3.18952e-20	0.443597	0.422	0.242	4	MYC
UBE2L31	3.60226e-20	0.337346	0.572	0.373	4	UBE2L3
SOD21	9.5776e-20	0.398701	0.459	0.274	4	SOD2
WBP21	1.04601e-19	0.415164	0.439	0.259	4	WBP2
RALB1	1.06054e-19	0.411149	0.391	0.218	4	RALB
RASGRP2	1.5471e-19	0.381433	0.348	0.18	4	RASGRP2
PDIA33	1.66161e-19	0.307019	0.696	0.507	4	PDIA3
TCEB11	1.666e-19	0.354513	0.503	0.312	4	TCEB1
PSMC41	2.60846e-19	0.381919	0.377	0.204	4	PSMC4
CHMP2A1	4.71997e-19	0.365188	0.452	0.269	4	CHMP2A
MT-TF	5.32556e-19	0.394908	0.495	0.311	4	MT-TF
COX7B3	6.12086e-19	0.254315	0.788	0.609	4	COX7B
MFF1	1.05159e-18	0.318297	0.426	0.249	4	MFF
PSMC6	1.10522e-18	0.306936	0.35	0.19	4	PSMC6
MCUR11	1.13765e-18	0.32998	0.345	0.183	4	MCUR1
C14orf11	1.6211e-18	0.334367	0.637	0.457	4	C14orf1
LIPA	1.62894e-18	0.324074	0.377	0.21	4	LIPA
PPHLN1	1.76943e-18	0.384997	0.419	0.245	4	PPHLN1
RDH111	4.03515e-18	0.332502	0.5	0.315	4	RDH11
RBX1	5.85825e-18	0.278157	0.759	0.588	4	RBX1
ARPC41	6.03986e-18	0.343563	0.42	0.246	4	ARPC4
NAP1L12	6.34721e-18	0.282221	0.73	0.55	4	NAP1L1
CD151	8.40468e-18	0.362002	0.494	0.314	4	CD151
HSD17B12	1.14936e-17	0.378697	0.419	0.247	4	HSD17B12
DECR12	1.27005e-17	0.328261	0.462	0.283	4	DECR1
RAB10	1.2855e-17	0.334437	0.331	0.175	4	RAB10
DHCR7	1.50855e-17	0.315146	0.489	0.308	4	DHCR7
RILPL2	1.52467e-17	0.352555	0.494	0.313	4	RILPL2
PPP1R15A	1.82115e-17	0.363431	0.313	0.16	4	PPP1R15A
NFKBIA	2.74088e-17	0.423585	0.391	0.24	4	NFKBIA
HMGN12	2.93794e-17	0.272912	0.79	0.633	4	HMGN1
NSDHL	3.27494e-17	0.271114	0.27	0.138	4	NSDHL
ABI1	3.28074e-17	0.317131	0.337	0.185	4	ABI1
RAB32	3.31232e-17	0.31485	0.253	0.12	4	RAB32
TM7SF21	3.5278e-17	0.36167	0.462	0.288	4	TM7SF2
GTF2H5	4.23028e-17	0.364229	0.373	0.209	4	GTF2H5
RPS19BP11	4.45041e-17	0.284522	0.535	0.356	4	RPS19BP1
C4orf3	5.68377e-17	0.319815	0.589	0.408	4	C4orf3
PSMA53	6.17194e-17	0.348063	0.397	0.23	4	PSMA5
ENSA3	7.72974e-17	0.252479	0.661	0.483	4	ENSA
COX7A21	1.42067e-16	0.256836	0.831	0.695	4	COX7A2
DNAJB11	1.59167e-16	0.350184	0.383	0.222	4	DNAJB11
TXNL12	3.72456e-16	0.305397	0.526	0.349	4	TXNL1
VDAC3	3.98962e-16	0.307495	0.603	0.439	4	VDAC3
ARL6IP5	5.46847e-16	0.313003	0.626	0.455	4	ARL6IP5
RAD23B	5.69235e-16	0.299211	0.268	0.134	4	RAD23B
UBE2K	7.16249e-16	0.303054	0.298	0.156	4	UBE2K
SPCS31	7.37488e-16	0.34818	0.351	0.199	4	SPCS3
G6PC3	7.85852e-16	0.330145	0.301	0.157	4	G6PC3
EMD	8.25605e-16	0.330797	0.284	0.144	4	EMD
TMBIM63	1.01341e-15	0.275875	0.764	0.616	4	TMBIM6
STXBP51	1.16549e-15	0.385828	0.261	0.128	4	STXBP5
SSR1	1.19526e-15	0.313099	0.503	0.331	4	SSR1
SSR3	1.20151e-15	0.322124	0.433	0.268	4	SSR3
JKAMP	1.71298e-15	0.344141	0.265	0.132	4	JKAMP
TMEM50A1	1.94663e-15	0.299497	0.541	0.368	4	TMEM50A
HMGCS1	2.06394e-15	0.289672	0.526	0.355	4	HMGCS1
CAPN11	2.23346e-15	0.318787	0.385	0.228	4	CAPN1
ATP2C1	2.33754e-15	0.39161	0.339	0.194	4	ATP2C1
TPM11	2.53499e-15	0.298785	0.298	0.159	4	TPM1
MAP1LC3B	3.79786e-15	0.263005	0.442	0.281	4	MAP1LC3B
PDCD102	4.02576e-15	0.339339	0.379	0.223	4	PDCD10
ELOVL12	5.23189e-15	0.330068	0.529	0.366	4	ELOVL1
CYB5R3	5.40837e-15	0.258476	0.38	0.231	4	CYB5R3
TEX264	6.56238e-15	0.277519	0.356	0.21	4	TEX264
COPZ1	6.65989e-15	0.306463	0.34	0.193	4	COPZ1
PSMD3	8.26104e-15	0.295214	0.363	0.213	4	PSMD3
NDRG2	8.84432e-15	0.354861	0.275	0.142	4	NDRG2
USMG51	1.08883e-14	0.287409	0.69	0.537	4	USMG5
MTPN	1.11085e-14	0.284473	0.429	0.272	4	MTPN
EIF2AK11	1.60657e-14	0.302402	0.359	0.212	4	EIF2AK1
AP2S12	2.07372e-14	0.285102	0.606	0.437	4	AP2S1
GABARAPL2	2.11939e-14	0.284318	0.578	0.411	4	GABARAPL2
PSMB5	3.11034e-14	0.328665	0.512	0.353	4	PSMB5
CITED2	4.25633e-14	0.289835	0.342	0.199	4	CITED2
RAC11	4.93465e-14	0.281749	0.483	0.323	4	RAC1
PPP1R181	6.06324e-14	0.250533	0.399	0.253	4	PPP1R18
PSAP	6.22716e-14	0.266826	0.721	0.57	4	PSAP
G3BP2	6.25461e-14	0.304363	0.334	0.192	4	G3BP2
SLC50A1	6.78037e-14	0.295429	0.35	0.205	4	SLC50A1
PSMD71	7.69702e-14	0.285934	0.474	0.313	4	PSMD7
SPINT22	8.40932e-14	0.272348	0.62	0.456	4	SPINT2
FKBP22	1.00353e-13	0.25539	0.469	0.312	4	FKBP2
EMC7	1.21217e-13	0.261227	0.278	0.152	4	EMC7
PRKAR1A	1.38982e-13	0.318902	0.363	0.217	4	PRKAR1A
EIF3J	1.59385e-13	0.285412	0.428	0.274	4	EIF3J
XPNPEP1	2.08157e-13	0.372017	0.291	0.163	4	XPNPEP1
ANXA71	2.1459e-13	0.270078	0.479	0.321	4	ANXA7
P4HB1	2.41886e-13	0.251725	0.581	0.421	4	P4HB
TIMM17A1	3.70599e-13	0.300202	0.385	0.238	4	TIMM17A
RTN4	5.61793e-13	0.279053	0.617	0.462	4	RTN4
MGLL2	6.71258e-13	0.259721	0.463	0.31	4	MGLL
UQCR111	6.84138e-13	0.251315	0.718	0.573	4	UQCR11
H2AFJ1	6.84695e-13	0.295999	0.296	0.166	4	H2AFJ
THOC2	8.79016e-13	0.317649	0.351	0.211	4	THOC2
ACADVL	1.01645e-12	0.25056	0.393	0.25	4	ACADVL
SCD1	1.05729e-12	0.290286	0.413	0.264	4	SCD
MAGED2	1.70594e-12	0.273138	0.393	0.253	4	MAGED2
MKKS	1.77444e-12	0.277825	0.325	0.192	4	MKKS
KEAP1	1.9738e-12	0.268358	0.302	0.175	4	KEAP1
TMEM167A	1.98471e-12	0.276812	0.347	0.211	4	TMEM167A
NDUFC11	2.42746e-12	0.270055	0.485	0.334	4	NDUFC1
LSS	2.69535e-12	0.272588	0.307	0.178	4	LSS
EIF5A2	2.98307e-12	0.276922	0.571	0.419	4	EIF5A
CTSA	3.30678e-12	0.265772	0.535	0.381	4	CTSA
HDGF	3.5136e-12	0.259732	0.275	0.155	4	HDGF
BNIP2	4.14527e-12	0.254677	0.382	0.243	4	BNIP2
CD55	5.16593e-12	0.318464	0.278	0.155	4	CD55
ATP6V1E1	5.39772e-12	0.269641	0.439	0.292	4	ATP6V1E1
ACSS2	5.6071e-12	0.313438	0.301	0.173	4	ACSS2
PSMC1	5.8798e-12	0.292188	0.27	0.149	4	PSMC1
HSP90B12	6.6621e-12	0.278117	0.537	0.386	4	HSP90B1
HSPA1A	7.58744e-12	0.346811	0.262	0.171	4	HSPA1A
NEK6	8.09363e-12	0.300309	0.345	0.211	4	NEK6
NUCB1	8.9166e-12	0.251848	0.359	0.225	4	NUCB1
VPS281	1.90911e-11	0.260046	0.423	0.281	4	VPS28
SEC61A1	2.05941e-11	0.277556	0.255	0.14	4	SEC61A1
NFU12	3.62767e-11	0.274529	0.429	0.288	4	NFU1
COPS6	4.64853e-11	0.257564	0.408	0.271	4	COPS6
SLC35B1	4.79601e-11	0.298163	0.262	0.147	4	SLC35B1
SNX3	4.99057e-11	0.271162	0.523	0.378	4	SNX3
GHITM	7.43744e-11	0.25425	0.566	0.422	4	GHITM
PSMB62	1.1468e-10	0.251164	0.59	0.447	4	PSMB6
TIMM17B	3.92995e-10	0.26786	0.302	0.184	4	TIMM17B
SQSTM11	8.20885e-10	0.262463	0.546	0.417	4	SQSTM1
H3F3A2	1.15924e-09	0.252686	0.419	0.291	4	H3F3A
1971-09-01	1.23735e-09	0.254973	0.512	0.377	4	2017-09-07
ZCCHC17	1.25134e-09	0.26351	0.265	0.156	4	ZCCHC17
MORF4L2	1.31335e-09	0.256626	0.423	0.292	4	MORF4L2
TERF2IP	1.46027e-09	0.25547	0.301	0.186	4	TERF2IP
SKAP2	1.73686e-09	0.30302	0.304	0.192	4	SKAP2
PPIB2	1.87656e-09	0.261079	0.523	0.391	4	PPIB
PSMB23	2.19923e-09	0.253463	0.529	0.398	4	PSMB2
NEAT11	3.00405e-09	0.272813	0.54	0.458	4	NEAT1
NUDT211	2.97049e-08	0.250037	0.334	0.222	4	NUDT21
WIPF1	3.29015e-08	0.258683	0.268	0.167	4	WIPF1
ACLY	3.91487e-08	0.250682	0.275	0.171	4	ACLY
LAPTM52	1.89636e-150	0.97019	0.993	0.886	5	LAPTM5
TPSB24	1.04273e-92	1.40748	0.807	0.416	5	TPSB2
CD523	8.14169e-84	1.11573	0.853	0.444	5	CD52
VWA5A	4.03436e-81	1.24125	0.611	0.16	5	VWA5A
CYTIP	1.59168e-73	1.18091	0.412	0.047	5	CYTIP
ID2	1.84894e-73	1.36832	0.5	0.163	5	ID2
NDRG21	2.12924e-72	1.20484	0.542	0.135	5	NDRG2
NTRK1	3.527e-70	1.10784	0.359	0.037	5	NTRK1
FCER1A5	1.11197e-67	0.679407	0.974	0.721	5	FCER1A
HPGDS5	2.15349e-63	1.07856	0.706	0.271	5	HPGDS
TPSAB1	1.36925e-58	1.337	0.48	0.108	5	TPSAB1
S100A11	3.65198e-57	1.05018	0.569	0.196	5	S100A11
TIMP14	1.46251e-55	0.767351	0.905	0.733	5	TIMP1
LXN	5.99844e-50	1.02686	0.435	0.21	5	LXN
DDIT4	1.9248e-47	0.966886	0.281	0.033	5	DDIT4
RHBDD2	1.53569e-38	0.871949	0.448	0.163	5	RHBDD2
LPAR5	4.65658e-38	0.82196	0.252	0.036	5	LPAR5
CD442	2.29431e-36	0.874703	0.477	0.194	5	CD44
SERPINB13	1.45054e-35	0.588607	0.85	0.745	5	SERPINB1
IL2RG2	1.67282e-35	0.848163	0.513	0.219	5	IL2RG
CPA35	3.91312e-35	0.731306	0.735	0.391	5	CPA3
GATA24	8.17182e-34	0.710999	0.706	0.459	5	GATA2
GLUL1	3.81708e-32	0.710889	0.552	0.379	5	GLUL
CAPG3	6.6091e-30	0.653056	0.719	0.462	5	CAPG
APOC1	1.18128e-29	0.821418	0.363	0.131	5	APOC1
LGALS14	1.37523e-28	0.588812	0.833	0.647	5	LGALS1
S100A63	2.26378e-27	0.411159	0.948	0.802	5	S100A6
SRGN3	3.15406e-27	0.439903	0.873	0.723	5	SRGN
SFXN1	9.46547e-27	0.684433	0.281	0.073	5	SFXN1
SARAF1	1.81887e-26	0.495214	0.804	0.623	5	SARAF
TXNIP	1.23089e-24	0.709028	0.418	0.184	5	TXNIP
SERPINI1	1.76692e-24	0.739757	0.297	0.088	5	SERPINI1
RAC21	5.42761e-23	0.480242	0.791	0.639	5	RAC2
SAMSN1	1.0262e-21	0.67086	0.373	0.15	5	SAMSN1
GNS	1.79113e-20	0.667929	0.307	0.11	5	GNS
CTSB	2.9589e-20	0.663389	0.359	0.157	5	CTSB
SRD5A3	1.00778e-19	0.662071	0.271	0.096	5	SRD5A3
CD551	3.15529e-19	0.63304	0.35	0.158	5	CD55
SYTL4	5.95629e-19	0.631142	0.34	0.144	5	SYTL4
NEAT12	1.00125e-18	0.55452	0.621	0.459	5	NEAT1
SDCBP	1.58017e-18	0.580198	0.493	0.293	5	SDCBP
MINPP13	1.57574e-17	0.561474	0.441	0.239	5	MINPP1
PLIN2	7.80465e-17	0.572579	0.395	0.195	5	PLIN2
MBOAT7	1.41866e-16	0.587306	0.284	0.118	5	MBOAT7
CLEC11A2	8.74069e-16	0.603829	0.425	0.259	5	CLEC11A
CD94	1.26851e-15	0.544849	0.572	0.372	5	CD9
SMYD33	4.02377e-15	0.566591	0.448	0.26	5	SMYD3
VASH12	6.77599e-15	0.583908	0.337	0.166	5	VASH1
SVIP2	7.72746e-15	0.485206	0.529	0.398	5	SVIP
HPGD	1.56093e-14	0.49589	0.291	0.119	5	HPGD
PTPN6	2.4107e-14	0.509964	0.471	0.27	5	PTPN6
RNF1302	5.03994e-13	0.474747	0.546	0.365	5	RNF130
ZFP36L11	5.9667e-13	0.517247	0.294	0.155	5	ZFP36L1
SQSTM12	9.6783e-13	0.449966	0.595	0.422	5	SQSTM1
DBI4	2.52178e-12	0.342736	0.775	0.636	5	DBI
MT-TV3	8.69614e-12	0.343485	0.69	0.5	5	MT-TV
HLA-E1	1.00011e-11	0.421346	0.549	0.427	5	HLA-E
IER2	1.5559e-11	0.511247	0.304	0.162	5	IER2
FHL24	1.8156e-11	0.339454	0.752	0.57	5	FHL2
GLA5	3.58206e-11	0.476285	0.484	0.358	5	GLA
LIMD22	3.93812e-11	0.384522	0.657	0.525	5	LIMD2
TNFAIP8	1.23647e-10	0.46675	0.317	0.173	5	TNFAIP8
CST74	1.36796e-10	0.372782	0.418	0.237	5	CST7
RNF145	2.97511e-10	0.466764	0.255	0.143	5	RNF145
ESYT1	3.17464e-10	0.452911	0.278	0.143	5	ESYT1
CAT3	4.43779e-10	0.437406	0.51	0.342	5	CAT
ITM2B3	6.51507e-10	0.309409	0.765	0.677	5	ITM2B
PRKAR1A1	7.33668e-10	0.430131	0.356	0.227	5	PRKAR1A
LY6E	7.52806e-10	0.396531	0.526	0.395	5	LY6E
TMSB102	1.02823e-09	0.275898	0.912	0.839	5	TMSB10
OCIAD2	1.91453e-09	0.426031	0.359	0.216	5	OCIAD2
GCSAML2	2.36955e-09	0.390024	0.559	0.418	5	GCSAML
CNIH1	2.47106e-09	0.425322	0.408	0.272	5	CNIH1
TPM41	1.0904e-08	0.330007	0.729	0.601	5	TPM4
PDCD41	1.24448e-08	0.41171	0.35	0.2	5	PDCD4
SLC2A31	1.8819e-08	0.419266	0.304	0.163	5	SLC2A3
TPP1	2.3526e-08	0.368924	0.408	0.248	5	TPP1
PEPD3	2.53794e-08	0.40923	0.376	0.265	5	PEPD
SLC44A15	2.617e-08	0.403054	0.497	0.352	5	SLC44A1
MAP74	2.92298e-08	0.424735	0.369	0.245	5	MAP7
ABRACL	4.09324e-08	0.333036	0.605	0.467	5	ABRACL
ACADVL1	4.67131e-08	0.377008	0.363	0.261	5	ACADVL
DSTN2	1.48205e-07	0.318224	0.513	0.423	5	DSTN
FBXO73	1.98273e-07	0.335579	0.464	0.351	5	FBXO7
ALDH1A13	2.17114e-07	0.334873	0.546	0.39	5	ALDH1A1
CPPED1	2.39951e-07	0.404281	0.268	0.147	5	CPPED1
TYROBP	3.15861e-07	0.380203	0.454	0.328	5	TYROBP
HMGCS11	3.37589e-07	0.335547	0.464	0.37	5	HMGCS1
PTRF	3.52912e-07	0.37438	0.301	0.184	5	PTRF
BNIP3L2	4.94602e-07	0.297658	0.412	0.277	5	BNIP3L
BEX4	5.78445e-07	0.354831	0.369	0.243	5	BEX4
PFDN51	6.52106e-07	0.250619	0.788	0.713	5	PFDN5
EMP31	7.45904e-07	0.280092	0.725	0.617	5	EMP3
RAMP11	8.08304e-07	0.382718	0.369	0.267	5	RAMP1
S100A103	8.27022e-07	0.359222	0.438	0.32	5	S100A10
SLC38A22	8.63276e-07	0.333229	0.565	0.43	5	SLC38A2
MRPL52	9.18248e-07	0.338228	0.418	0.32	5	MRPL52
TPST22	1.23423e-06	0.365578	0.343	0.22	5	TPST2
LCP14	1.3177e-06	0.335573	0.363	0.226	5	LCP1
PPP1R15A1	1.43348e-06	0.371102	0.294	0.171	5	PPP1R15A
QPRT	1.61178e-06	0.369482	0.275	0.153	5	QPRT
LAPTM4A	1.70776e-06	0.343985	0.467	0.349	5	LAPTM4A
SLC40A13	2.15737e-06	0.383583	0.402	0.272	5	SLC40A1
DAD14	2.51275e-06	0.264898	0.703	0.602	5	DAD1
RAB13	3.07485e-06	0.352526	0.399	0.29	5	RAB13
SERINC3	3.26749e-06	0.336086	0.363	0.231	5	SERINC3
KLF11	3.37029e-06	0.333208	0.255	0.142	5	KLF1
HMGN31	3.72531e-06	0.309805	0.467	0.379	5	HMGN3
LITAF1	7.03445e-06	0.340491	0.304	0.182	5	LITAF
TMEM165	8.42439e-06	0.331521	0.353	0.243	5	TMEM165
ATP6V0E12	1.27634e-05	0.257222	0.65	0.572	5	ATP6V0E1
C1orf2281	1.32846e-05	0.335644	0.304	0.182	5	C1orf228
LYPLA11	1.3958e-05	0.303748	0.418	0.307	5	LYPLA1
TMEM1732	1.43374e-05	0.287818	0.389	0.256	5	TMEM173
PTPN7	1.52519e-05	0.299003	0.412	0.29	5	PTPN7
CALM11	1.91426e-05	0.251027	0.647	0.587	5	CALM1
ACTN4	2.26963e-05	0.301058	0.369	0.266	5	ACTN4
SLC43A32	5.33624e-05	0.322702	0.356	0.249	5	SLC43A3
RAB7A	5.67739e-05	0.275429	0.513	0.406	5	RAB7A
C12orf572	6.511e-05	0.27658	0.529	0.414	5	C12orf57
AP1B1	7.00943e-05	0.325692	0.278	0.184	5	AP1B1
NCOA4	7.28986e-05	0.29088	0.467	0.348	5	NCOA4
ATP6AP1	9.99471e-05	0.262439	0.48	0.371	5	ATP6AP1
IL1B3	0.000102987	0.316633	0.343	0.255	5	IL1B
SPN1	0.000118016	0.259275	0.493	0.367	5	SPN
RHOG	0.000125013	0.262442	0.503	0.392	5	RHOG
C14orf119	0.000137263	0.27886	0.33	0.25	5	C14orf119
VAT11	0.000144118	0.319135	0.307	0.201	5	VAT1
CLK1	0.000148226	0.305061	0.324	0.213	5	CLK1
GRN1	0.000156743	0.273568	0.487	0.387	5	GRN
MSMO11	0.000188648	0.28964	0.379	0.287	5	MSMO1
LINC01420	0.00021183	0.280161	0.359	0.277	5	LINC01420
TSTD1	0.000272172	0.305414	0.258	0.175	5	TSTD1
ARRB2	0.000281211	0.279824	0.281	0.208	5	ARRB2
DGUOK2	0.000383363	0.280026	0.441	0.345	5	DGUOK
SCD2	0.000389693	0.286712	0.369	0.277	5	SCD
SFT2D12	0.000759053	0.251681	0.324	0.246	5	SFT2D1
CTNNA1	0.00160052	0.259844	0.271	0.194	5	CTNNA1
SLA1	0.00169669	0.283834	0.268	0.19	5	SLA
MLC1	0.00176692	0.252975	0.294	0.234	5	MLC1
DCAF7	0.00214514	0.266542	0.261	0.185	5	DCAF7
VIM3	0.00277743	0.259295	0.435	0.344	5	VIM
ARHGAP9	0.00382413	0.257745	0.261	0.198	5	ARHGAP9
ISG151	0.00624535	0.314841	0.294	0.224	5	ISG15
TPSB25	2.0771e-208	2.84013	0.917	0.421	6	TPSB2
CPA36	5.56538e-179	1.93218	0.958	0.391	6	CPA3
ANXA13	2.11142e-173	1.99096	0.828	0.248	6	ANXA1
HPGD1	4.3309e-165	2.47134	0.807	0.104	6	HPGD
HDC	3.78163e-140	2.04508	0.63	0.022	6	HDC
TPSAB11	1.63713e-139	3.05398	0.656	0.109	6	TPSAB1
ALOX5AP	1.42149e-131	2.07074	0.578	0.029	6	ALOX5AP
MS4A2	7.13089e-127	2.14042	0.578	0.02	6	MS4A2
BTG1	8.95929e-121	1.86068	0.661	0.127	6	BTG1
HPGDS6	8.58004e-97	1.72814	0.792	0.277	6	HPGDS
C1orf186	4.66264e-90	1.61363	0.667	0.123	6	C1orf186
SRGN4	2.51095e-87	1.16914	0.922	0.724	6	SRGN
CLC	3.18002e-78	3.01268	0.281	0.013	6	CLC
LMO4	6.5461e-77	1.54592	0.495	0.121	6	LMO4
VWA5A1	8.61537e-63	1.43009	0.589	0.17	6	VWA5A
CD634	6.93477e-62	0.791961	0.984	0.884	6	CD63
DBI5	2.63317e-55	0.875215	0.839	0.637	6	DBI
GATA25	8.55954e-55	1.03995	0.797	0.461	6	GATA2
ITM2A3	3.86839e-54	1.12981	0.604	0.308	6	ITM2A
CSF2RB	3.34496e-52	1.27466	0.406	0.057	6	CSF2RB
CAPG4	1.97363e-50	1.01317	0.771	0.465	6	CAPG
LGALS15	6.29902e-46	0.914054	0.849	0.65	6	LGALS1
AC004791.2	5.12739e-36	1.02747	0.281	0.029	6	AC004791.2
S100A111	1.96691e-35	1.04493	0.51	0.206	6	S100A11
PLIN21	3.98597e-34	1.00737	0.443	0.198	6	PLIN2
TPSD1	8.95035e-33	1.07659	0.266	0.035	6	TPSD1
PEPD4	1.11145e-30	0.889799	0.505	0.262	6	PEPD
SYNGR23	1.42997e-30	0.824733	0.604	0.34	6	SYNGR2
SLC18A2	2.13016e-30	0.94325	0.297	0.107	6	SLC18A2
FCER1G4	1.0678e-27	0.857048	0.49	0.277	6	FCER1G
NPC24	3.90947e-27	0.63967	0.771	0.596	6	NPC2
RNASE2	1.56146e-26	1.26115	0.281	0.045	6	RNASE2
FCER1A6	1.50503e-25	0.794677	0.885	0.729	6	FCER1A
CNRIP11	3.67961e-24	0.976292	0.401	0.114	6	CNRIP1
AE000661.37	3.81823e-22	0.878367	0.286	0.06	6	AE000661.37
CYTIP1	1.13002e-21	0.876838	0.266	0.06	6	CYTIP
CD33	1.55435e-21	0.84499	0.281	0.07	6	CD33
CD531	1.90917e-21	0.873904	0.396	0.14	6	CD53
VAT12	1.46142e-17	0.740074	0.391	0.201	6	VAT1
LAPTM4A1	1.37007e-16	0.618664	0.516	0.349	6	LAPTM4A
DNAJC2	3.71682e-16	0.733646	0.26	0.103	6	DNAJC2
ID21	1.08175e-15	0.841032	0.276	0.178	6	ID2
CXCR44	2.26257e-15	0.60989	0.318	0.228	6	CXCR4
AKR1B1	3.39593e-15	0.504852	0.5	0.403	6	AKR1B1
GLUL2	1.27685e-14	0.594795	0.531	0.383	6	GLUL
RAC22	5.87903e-14	0.434032	0.729	0.644	6	RAC2
ITM2B4	7.07253e-14	0.454698	0.75	0.679	6	ITM2B
CST75	1.02147e-13	0.680024	0.464	0.24	6	CST7
APOC11	2.08535e-13	0.676242	0.349	0.136	6	APOC1
NDUFC2	4.57303e-13	0.442676	0.615	0.525	6	NDUFC2
P4HB2	7.31037e-13	0.43336	0.51	0.437	6	P4HB
PLD3	8.66856e-13	0.55427	0.318	0.216	6	PLD3
VIM4	9.90369e-13	0.615688	0.49	0.344	6	VIM
RNF1303	2.14291e-12	0.527474	0.5	0.37	6	RNF130
MBOAT71	6.26929e-12	0.647378	0.292	0.122	6	MBOAT7
TUBA1A2	9.64862e-12	0.515663	0.359	0.286	6	TUBA1A
ASRGL1	1.35105e-11	0.571546	0.286	0.157	6	ASRGL1
MRPL331	2.56642e-11	0.520833	0.385	0.253	6	MRPL33
CD823	1.0461e-10	0.384374	0.87	0.769	6	CD82
LCP15	3.3816e-10	0.576291	0.401	0.227	6	LCP1
STMN12	4.35445e-10	0.352704	0.839	0.773	6	STMN1
TMEM1733	7.31612e-10	0.552203	0.417	0.258	6	TMEM173
CDK11	2.14457e-09	0.511191	0.302	0.196	6	CDK1
UBE2T1	2.2229e-09	0.437524	0.281	0.213	6	UBE2T
S100A64	3.39799e-09	0.364844	0.911	0.806	6	S100A6
TP53TG1	7.47863e-09	0.559871	0.276	0.145	6	TP53TG1
TXNIP1	7.53744e-09	0.524713	0.297	0.194	6	TXNIP
TYROBP1	2.41073e-08	0.410595	0.406	0.332	6	TYROBP
LITAF2	2.44839e-08	0.546355	0.339	0.184	6	LITAF
SDCBP1	2.76843e-08	0.451472	0.401	0.301	6	SDCBP
PTPN61	7.02285e-08	0.398008	0.344	0.279	6	PTPN6
CTSB1	7.54232e-08	0.512846	0.281	0.164	6	CTSB
TYMS5	1.44725e-07	0.391843	0.651	0.523	6	TYMS
S100A104	1.46536e-07	0.344513	0.38	0.325	6	S100A10
AURKB	1.71099e-07	0.493166	0.312	0.196	6	AURKB
CKLF	1.75674e-07	0.407778	0.323	0.238	6	CKLF
SUB12	3.41642e-07	0.311447	0.745	0.676	6	SUB1
MPG	3.74327e-07	0.383211	0.333	0.269	6	MPG
HMGB25	3.93137e-07	0.379471	0.573	0.498	6	HMGB2
SLC16A32	9.94992e-07	0.444955	0.297	0.199	6	SLC16A3
TSC22D11	1.40673e-06	0.412113	0.365	0.278	6	TSC22D1
P2RX11	1.84106e-06	0.399615	0.26	0.196	6	P2RX1
HMGN21	3.44955e-06	0.377984	0.323	0.253	6	HMGN2
SMYD34	6.28184e-06	0.393819	0.344	0.268	6	SMYD3
CD443	6.80131e-06	0.398951	0.26	0.208	6	CD44
DUSP231	8.78614e-06	0.352941	0.323	0.261	6	DUSP23
ARRB21	9.86062e-06	0.361094	0.281	0.21	6	ARRB2
DYNLT11	1.18959e-05	0.337765	0.323	0.265	6	DYNLT1
MT-TV4	1.56404e-05	0.382782	0.635	0.506	6	MT-TV
KIAA01014	1.67979e-05	0.328995	0.458	0.387	6	KIAA0101
TPP11	1.97133e-05	0.315023	0.307	0.255	6	TPP1
TECR	2.30913e-05	0.313059	0.328	0.268	6	TECR
PYCARD	3.19877e-05	0.381179	0.276	0.195	6	PYCARD
CHST12	4.60792e-05	0.404922	0.271	0.172	6	CHST12
CD46	5.40187e-05	0.374158	0.297	0.214	6	CD46
HSD17B4	5.92595e-05	0.322598	0.271	0.215	6	HSD17B4
RAB37	6.13918e-05	0.41796	0.312	0.188	6	RAB37
BST22	6.88652e-05	0.430524	0.286	0.194	6	BST2
CD592	7.78945e-05	0.276949	0.401	0.35	6	CD59
SIVA11	9.13476e-05	0.287947	0.406	0.338	6	SIVA1
NUSAP1	0.000116745	0.35237	0.271	0.212	6	NUSAP1
CD524	0.000136783	0.401956	0.568	0.463	6	CD52
C12orf75	0.000464597	0.348709	0.255	0.176	6	C12orf75
TUBB4B3	0.00125135	0.299298	0.469	0.4	6	TUBB4B
CNPY3	0.00128678	0.266596	0.286	0.23	6	CNPY3
ITM2C2	0.00152511	0.279401	0.464	0.394	6	ITM2C
TUBA1C5	0.00184784	0.271715	0.495	0.411	6	TUBA1C
SLC43A33	0.00251967	0.280361	0.307	0.253	6	SLC43A3
MPO1	5.64561e-155	3.25483	1	0.131	7	MPO
AZU1	1.52836e-145	3.09909	0.917	0.017	7	AZU1
ELANE	1.16147e-137	3.45079	0.881	0.02	7	ELANE
CST76	3.10816e-108	2.17313	1	0.236	7	CST7
SRGN5	3.77166e-100	1.75034	0.988	0.727	7	SRGN
RNASE3	3.93411e-99	2.20337	0.762	0.012	7	RNASE3
RNASE21	1.45522e-76	2.30485	0.774	0.042	7	RNASE2
CTSG	1.4713e-71	1.90907	0.643	0.018	7	CTSG
PRTN3	7.12485e-68	2.12022	0.5	0.005	7	PRTN3
IGLL11	7.42537e-50	1.7837	0.857	0.168	7	IGLL1
MGST11	1.58697e-47	1.591	0.845	0.202	7	MGST1
CFD	4.26533e-44	1.52663	0.571	0.035	7	CFD
LYZ	8.64116e-42	1.53541	0.631	0.097	7	LYZ
PRSS575	2.57212e-40	1.27529	0.94	0.291	7	PRSS57
2017-03-01	2.17142e-30	0.930374	0.298	0.006	7	2017-03-01
NUCB23	4.07332e-28	1.00769	0.893	0.478	7	NUCB2
PLAC82	4.76014e-26	1.25887	0.667	0.171	7	PLAC8
CSF3R1	1.77789e-24	1.18269	0.512	0.075	7	CSF3R
LRRC75A-AS14	3.76282e-22	0.683453	0.988	0.823	7	LRRC75A-AS1
P4HB3	1.37247e-21	0.91327	0.81	0.434	7	P4HB
SYNGR12	1.39336e-18	0.897692	0.643	0.18	7	SYNGR1
CLEC11A3	2.56572e-18	1.04305	0.607	0.263	7	CLEC11A
NKG7	1.12051e-17	0.846677	0.31	0.028	7	NKG7
RPS212	4.8264e-17	0.504049	1	0.939	7	RPS21
C3AR1	1.27449e-16	0.68543	0.274	0.025	7	C3AR1
RPL7A2	2.2275e-16	0.460116	1	0.923	7	RPL7A
EEF1B25	8.69424e-16	0.515849	0.988	0.86	7	EEF1B2
CPVL	1.03504e-15	0.840835	0.31	0.038	7	CPVL
RPL95	2.35228e-15	0.517259	0.988	0.905	7	RPL9
RPS251	3.3455e-15	0.440111	0.988	0.938	7	RPS25
CAT5	3.43182e-14	0.769986	0.75	0.345	7	CAT
MFSD10	3.57666e-14	0.783302	0.536	0.151	7	MFSD10
SNHG54	4.73044e-13	0.495488	0.952	0.754	7	SNHG5
CALR1	3.23934e-12	0.640827	0.833	0.597	7	CALR
RPS22	3.6052e-12	0.419289	1	0.917	7	RPS2
CPA37	3.77652e-12	0.522647	0.798	0.404	7	CPA3
RPSA4	1.33153e-11	0.371469	0.976	0.879	7	RPSA
RPS54	1.96166e-11	0.359954	0.988	0.927	7	RPS5
RPL37	5.53127e-11	0.368965	1	0.949	7	RPL37
GAS54	6.57764e-11	0.436918	0.988	0.79	7	GAS5
VAT13	1.55649e-10	0.652442	0.548	0.202	7	VAT1
MYDGF	4.51614e-10	0.71213	0.595	0.265	7	MYDGF
SMIM244	2.83784e-09	0.4913	0.619	0.283	7	SMIM24
RPL10A4	3.61962e-09	0.371472	0.988	0.905	7	RPL10A
GRN2	4.63153e-09	0.591584	0.714	0.387	7	GRN
NPW	4.80008e-09	0.752626	0.321	0.092	7	NPW
LAIR1	8.4875e-09	0.405934	0.286	0.079	7	LAIR1
SPINK22	9.51178e-09	0.342822	0.44	0.187	7	SPINK2
HINT15	1.37697e-08	0.391824	0.952	0.864	7	HINT1
FAM46A	3.07243e-08	0.63645	0.262	0.054	7	FAM46A
IGFBP74	3.27534e-08	0.687016	0.595	0.31	7	IGFBP7
RPL274	3.47813e-08	0.334968	0.976	0.915	7	RPL27
MT-ND2	3.94364e-08	0.341139	0.988	0.913	7	MT-ND2
RPL384	3.94763e-08	0.387406	0.952	0.805	7	RPL38
RPL22L1	4.01698e-08	0.637168	0.512	0.21	7	RPL22L1
RPL291	4.83896e-08	0.357403	0.964	0.818	7	RPL29
RPL23	1.41623e-07	0.325106	0.988	0.925	7	RPL23
RNASET21	1.49829e-07	0.583082	0.405	0.144	7	RNASET2
RPL8	1.9567e-07	0.26888	1	0.95	7	RPL8
RPL18A3	2.082e-07	0.289611	0.976	0.908	7	RPL18A
MYB	2.19191e-07	0.694567	0.274	0.071	7	MYB
NPC25	3.58199e-07	0.445147	0.821	0.599	7	NPC2
RPL35	7.97784e-07	0.292476	1	0.938	7	RPL35
RPS28P7	1.63446e-06	0.342126	0.262	0.083	7	RPS28P7
NDUFB91	2.59352e-06	0.423187	0.857	0.626	7	NDUFB9
RPL4	7.42584e-06	0.312425	0.964	0.837	7	RPL4
GYPC4	1.25586e-05	0.525384	0.643	0.438	7	GYPC
ZFP36L24	1.68952e-05	0.503119	0.476	0.23	7	ZFP36L2
ALKBH7	1.72016e-05	0.568989	0.381	0.16	7	ALKBH7
ANXA14	2.06201e-05	0.354513	0.5	0.264	7	ANXA1
LRPAP1	2.29566e-05	0.485044	0.393	0.168	7	LRPAP1
RP11-620J15.34	2.31721e-05	0.48758	0.548	0.289	7	RP11-620J15.3
XBP12	2.47982e-05	0.560841	0.476	0.297	7	XBP1
VAMP82	3.12694e-05	0.408135	0.774	0.561	7	VAMP8
RPS103	3.13882e-05	0.31828	0.94	0.847	7	RPS10
COMMD6	3.88569e-05	0.337376	0.726	0.486	7	COMMD6
AC007969.52	5.56357e-05	0.482461	0.607	0.382	7	AC007969.5
TSPO	6.55659e-05	0.425354	0.738	0.515	7	TSPO
RPS73	7.19246e-05	0.324804	0.94	0.854	7	RPS7
RPL23A3	0.000131978	0.327599	0.869	0.756	7	RPL23A
RAB321	0.000133437	0.480006	0.31	0.133	7	RAB32
RPL9P94	0.000180487	0.413267	0.726	0.515	7	RPL9P9
NAP1L15	0.000265484	0.405798	0.726	0.569	7	NAP1L1
GUSB	0.000333766	0.411549	0.429	0.221	7	GUSB
RPL143	0.000433738	0.282574	0.869	0.818	7	RPL14
NCOA41	0.000479847	0.47065	0.548	0.352	7	NCOA4
MYC4	0.000614212	0.331871	0.464	0.26	7	MYC
HLA-A1	0.000809989	0.34456	0.702	0.538	7	HLA-A
BST23	0.000903704	0.356518	0.381	0.195	7	BST2
EIF3H	0.00159612	0.382042	0.619	0.417	7	EIF3H
LAMP21	0.0017716	0.392808	0.488	0.286	7	LAMP2
RP11-475C16.14	0.00225682	0.388111	0.452	0.274	7	RP11-475C16.1
C6orf484	0.00230941	0.377013	0.702	0.559	7	C6orf48
APLP2	0.00270485	0.465629	0.321	0.175	7	APLP2
AGTRAP	0.00276614	0.407465	0.262	0.117	7	AGTRAP
AC090498.15	0.00307483	0.288661	0.798	0.696	7	AC090498.1
AGPAT2	0.00354816	0.327606	0.381	0.207	7	AGPAT2
ANAPC13	0.00360485	0.363578	0.31	0.152	7	ANAPC13
RP11-425L10.11	0.00370987	0.272251	0.452	0.275	7	RP11-425L10.1
TMED10	0.00441264	0.400146	0.429	0.252	7	TMED10
AC016739.23	0.00520792	0.315143	0.405	0.247	7	AC016739.2
LITAF3	0.00531833	0.309511	0.333	0.187	7	LITAF
DDX21	0.00563922	0.336008	0.298	0.147	7	DDX21
RPL13AP53	0.00572401	0.395662	0.44	0.275	7	RPL13AP5
RPS3AP62	0.0058744	0.337192	0.369	0.208	7	RPS3AP6
RPL15P3	0.00658476	0.252726	0.357	0.206	7	RPL15P3
HLA-B	0.00711357	0.334516	0.738	0.583	7	HLA-B
TMEM147	0.00823782	0.352873	0.5	0.32	7	TMEM147
GLRX	0.00901104	0.274665	0.333	0.188	7	GLRX
DDOST	0.00905767	0.336882	0.393	0.226	7	DDOST
TMEM258	0.00939536	0.252618	0.667	0.568	7	TMEM258

## Sheet: CFO+Ck
	p_val	avg_diff	pct.1	pct.2	cluster	gene
H2AFZ	5.14839e-50	0.282543	0.968	0.917	0	H2AFZ
FBXO7	1.29748e-35	0.468272	0.504	0.347	0	FBXO7
RANBP1	1.0153e-28	0.37036	0.622	0.502	0	RANBP1
HSPE1	3.89487e-27	0.350718	0.656	0.519	0	HSPE1
PRDX2	3.03638e-24	0.321592	0.635	0.534	0	PRDX2
NDUFA12	4.72216e-23	0.309538	0.66	0.569	0	NDUFA12
SLIRP	1.14924e-20	0.28407	0.664	0.576	0	SLIRP
KLF1	1.5284e-19	0.386806	0.261	0.142	0	KLF1
PCNA	1.30421e-18	0.339447	0.498	0.395	0	PCNA
ACAT2	9.28351e-16	0.254206	0.645	0.572	0	ACAT2
ERH	1.55298e-15	0.277891	0.549	0.464	0	ERH
EXOSC8	1.66488e-15	0.285816	0.531	0.448	0	EXOSC8
MIF	1.82187e-15	0.285097	0.538	0.438	0	MIF
NME1	5.45603e-14	0.270345	0.533	0.442	0	NME1
C1QBP	1.55112e-13	0.281245	0.439	0.358	0	C1QBP
EIF4EBP1	2.8153e-13	0.27279	0.479	0.404	0	EIF4EBP1
GADD45GIP1	2.13036e-11	0.255502	0.433	0.367	0	GADD45GIP1
CTNNBL1	5.38191e-11	0.284475	0.371	0.282	0	CTNNBL1
NDUFS6	7.55509e-11	0.257506	0.433	0.363	0	NDUFS6
CENPW	6.44139e-10	0.293019	0.274	0.201	0	CENPW
MRPL37	6.74836e-10	0.2646	0.307	0.251	0	MRPL37
PDCD5	7.19692e-10	0.277394	0.284	0.22	0	PDCD5
CYCS	8.29709e-10	0.252219	0.435	0.357	0	CYCS
BRIX1	8.76208e-10	0.291446	0.264	0.192	0	BRIX1
NOP16	7.19487e-08	0.261775	0.258	0.195	0	NOP16
TPSB2	8.2294e-248	1.50207	0.962	0.787	1	TPSB2
VWA5A	6.66302e-162	1.10612	0.885	0.417	1	VWA5A
LGALS1	2.79667e-140	0.795023	0.982	0.831	1	LGALS1
TPSAB11	2.21188e-135	1.61553	0.666	0.207	1	TPSAB1
HPGDS	1.99926e-130	1.04858	0.836	0.431	1	HPGDS
LAPTM5	3.78996e-129	0.648485	0.992	0.915	1	LAPTM5
HPGD1	4.02577e-127	1.36079	0.605	0.18	1	HPGD
KRT1	1.4449e-125	1.34218	0.602	0.159	1	KRT1
CAPG	5.76947e-118	0.738539	0.947	0.694	1	CAPG
ANXA11	2.36377e-94	0.776976	0.893	0.638	1	ANXA1
GATA2	7.25461e-82	0.751341	0.839	0.512	1	GATA2
CD63	8.14651e-80	0.55254	0.961	0.833	1	CD63
DBI	5.46579e-68	0.517078	0.962	0.824	1	DBI
HDC1	2.66879e-63	0.800637	0.595	0.246	1	HDC
CPA31	5.7714e-60	0.770655	0.684	0.354	1	CPA3
SLC18A2	9.13994e-55	0.920906	0.316	0.078	1	SLC18A2
GLUL1	3.21977e-52	0.628762	0.793	0.561	1	GLUL
ALOX5AP1	5.53826e-46	0.69701	0.475	0.192	1	ALOX5AP
CD52	2.04077e-45	0.617134	0.771	0.531	1	CD52
PEPD	7.75883e-44	0.781118	0.469	0.222	1	PEPD
ID21	3.09014e-41	0.719813	0.548	0.29	1	ID2
RP11-354E11.2	1.01116e-35	0.624797	0.558	0.323	1	RP11-354E11.2
S100A6	1.78916e-31	0.344539	0.921	0.819	1	S100A6
FCER1G	3.31401e-31	0.761376	0.329	0.145	1	FCER1G
C1orf186	4.0118e-31	0.683625	0.296	0.103	1	C1orf186
GLB1	1.24121e-29	0.645277	0.403	0.199	1	GLB1
SYNGR2	4.07807e-28	0.542064	0.579	0.371	1	SYNGR2
S100A111	5.82585e-28	0.517663	0.622	0.411	1	S100A11
PLPP1	4.95843e-26	0.597654	0.449	0.239	1	PLPP1
LAPTM4A	6.33647e-25	0.486051	0.622	0.426	1	LAPTM4A
KIT	2.13742e-24	0.58337	0.396	0.204	1	KIT
GNS	1.69256e-23	0.557428	0.263	0.108	1	GNS
RAC2	1.07389e-22	0.469119	0.576	0.39	1	RAC2
CD82	8.2757e-22	0.351106	0.827	0.697	1	CD82
CST7	7.08387e-21	0.406397	0.597	0.395	1	CST7
SMYD3	7.9248e-21	0.546807	0.276	0.128	1	SMYD3
CD33	1.28369e-20	0.542557	0.286	0.129	1	CD33
CYTIP	3.71192e-20	0.495417	0.283	0.128	1	CYTIP
PMP22	2.95335e-19	0.535953	0.344	0.183	1	PMP22
CD44	4.53576e-18	0.540534	0.275	0.136	1	CD44
SLC43A3	4.52695e-17	0.419274	0.447	0.282	1	SLC43A3
BTG1	1.45408e-16	0.465396	0.342	0.183	1	BTG1
ITM2A	2.96608e-16	0.434195	0.594	0.449	1	ITM2A
TIMP1	1.38916e-15	0.327835	0.722	0.566	1	TIMP1
SDCBP	1.86938e-15	0.344833	0.602	0.439	1	SDCBP
TPM4	2.38099e-15	0.358219	0.628	0.467	1	TPM4
IFITM2	1.13154e-14	0.425633	0.442	0.289	1	IFITM2
SDPR	2.9388e-14	0.450852	0.373	0.235	1	SDPR
LAT2	3.01355e-14	0.459215	0.334	0.189	1	LAT2
LCP1	3.05553e-14	0.380973	0.556	0.415	1	LCP1
RHBDD2	7.39189e-14	0.399913	0.419	0.273	1	RHBDD2
PRDX6	2.08187e-13	0.411575	0.414	0.283	1	PRDX6
IL1RL1	2.77403e-13	0.411272	0.278	0.146	1	IL1RL1
ALDH1A1	1.30972e-12	0.377551	0.336	0.202	1	ALDH1A1
CLIC1	1.46681e-12	0.272829	0.742	0.616	1	CLIC1
SVIP	2.24701e-12	0.298026	0.53	0.415	1	SVIP
BEX4	2.70297e-12	0.378822	0.363	0.237	1	BEX4
CLU	5.41325e-12	0.355303	0.548	0.418	1	CLU
ARRB2	6.46218e-12	0.407523	0.357	0.241	1	ARRB2
ARPC1B	1.06657e-11	0.265713	0.747	0.619	1	ARPC1B
CAP1	1.41192e-11	0.316017	0.594	0.471	1	CAP1
SAMSN1	2.54124e-11	0.414737	0.27	0.149	1	SAMSN1
BST2	1.52658e-10	0.358781	0.283	0.161	1	BST2
PLIN21	1.9844e-10	0.25431	0.544	0.404	1	PLIN2
HMGB2	3.48944e-10	0.287645	0.661	0.557	1	HMGB2
CKLF	6.41206e-10	0.333733	0.477	0.369	1	CKLF
ITM2B	6.52668e-10	0.29447	0.581	0.467	1	ITM2B
VIM	1.10786e-09	0.384225	0.253	0.153	1	VIM
PSMD1	1.59114e-09	0.363994	0.327	0.207	1	PSMD1
NPC2	1.96948e-09	0.258891	0.706	0.603	1	NPC2
RNF145	2.79844e-09	0.352462	0.291	0.183	1	RNF145
MRPS6	9.84255e-09	0.328622	0.355	0.259	1	MRPS6
PLP2	1.0141e-08	0.343563	0.355	0.255	1	PLP2
TSC22D1	1.53159e-08	0.315886	0.444	0.334	1	TSC22D1
LMNA	2.77236e-08	0.314247	0.289	0.214	1	LMNA
SQSTM11	7.00387e-08	0.317041	0.411	0.305	1	SQSTM1
SLC40A1	9.10333e-08	0.299514	0.405	0.284	1	SLC40A1
PTPN6	2.61545e-07	0.314507	0.377	0.275	1	PTPN6
ITM2C	3.51454e-07	0.319311	0.375	0.275	1	ITM2C
GMPR	4.21197e-07	0.316475	0.326	0.23	1	GMPR
SFT2D1	9.1809e-07	0.270778	0.406	0.306	1	SFT2D1
EBP	2.1911e-06	0.268642	0.387	0.296	1	EBP
CALM3	2.48883e-06	0.260361	0.428	0.336	1	CALM3
TK1	3.08718e-06	0.250086	0.457	0.375	1	TK1
DYNLT1	3.43365e-06	0.271546	0.336	0.238	1	DYNLT1
PTTG1	5.42023e-06	0.251185	0.469	0.37	1	PTTG1
ANXA5	1.66966e-05	0.271435	0.275	0.189	1	ANXA5
IER2	2.45806e-05	0.281939	0.316	0.241	1	IER2
MPG	4.08068e-05	0.272009	0.288	0.214	1	MPG
CD74	5.20952e-215	1.1432	0.983	0.73	2	CD74
HLA-DRA1	2.49477e-96	1.03537	0.665	0.333	2	HLA-DRA
SELL1	3.55722e-90	1.15347	0.562	0.17	2	SELL
ZFAS1	4.23264e-82	0.76482	0.814	0.57	2	ZFAS1
ASAH11	1.23571e-77	0.932083	0.643	0.333	2	ASAH1
AVP	5.90205e-75	1.20122	0.262	0.029	2	AVP
HLA-DRB11	5.3163e-71	0.91049	0.602	0.322	2	HLA-DRB1
SOX41	1.73688e-69	0.994613	0.53	0.226	2	SOX4
HLA-DPB1	2.72397e-62	0.964132	0.49	0.211	2	HLA-DPB1
H1F0	2.70988e-54	0.989566	0.418	0.172	2	H1F0
ZFP36L21	5.9017e-52	0.914009	0.438	0.195	2	ZFP36L2
SPINK2	4.71482e-51	0.956909	0.331	0.083	2	SPINK2
GAS5	7.26163e-47	0.51953	0.807	0.684	2	GAS5
RPS121	2.18717e-43	0.414647	0.899	0.816	2	RPS12
RPL11	2.31925e-43	0.42993	0.875	0.805	2	RPL11
CYTL1	2.2949e-38	0.797701	0.383	0.168	2	CYTL1
RPS4X1	3.5072e-38	0.415102	0.91	0.801	2	RPS4X
RPS15A	1.48739e-36	0.395153	0.886	0.821	2	RPS15A
RPL39	2.10362e-35	0.387567	0.875	0.8	2	RPL39
MT-TV1	4.77608e-32	0.706369	0.409	0.239	2	MT-TV
RPL30	4.30614e-31	0.380403	0.856	0.793	2	RPL30
HLA-DPA1	4.68438e-29	0.660372	0.389	0.192	2	HLA-DPA1
PABPC1	2.1285e-28	0.461585	0.716	0.583	2	PABPC1
SMIM24	1.14343e-26	0.683806	0.311	0.12	2	SMIM24
AIF1	1.25065e-23	0.621921	0.346	0.175	2	AIF1
RPL36A	5.73319e-23	0.327618	0.821	0.762	2	RPL36A
RPS251	1.13383e-22	0.319124	0.91	0.832	2	RPS25
RPL3P41	8.90227e-22	0.36395	0.722	0.616	2	RPL3P4
RPS241	2.86107e-21	0.308346	0.838	0.787	2	RPS24
PRSS57	3.34491e-21	0.507621	0.337	0.162	2	PRSS57
C6orf48	6.5102e-21	0.446903	0.549	0.435	2	C6orf48
CD34	5.81351e-20	0.588726	0.273	0.145	2	CD34
CTSD1	6.55074e-20	0.549939	0.363	0.221	2	CTSD
SNHG6	9.34393e-20	0.400885	0.587	0.471	2	SNHG6
HSPB12	5.91314e-19	0.355627	0.554	0.502	2	HSPB1
HLA-DMA	9.11588e-19	0.578941	0.289	0.153	2	HLA-DMA
RPS28	1.66183e-18	0.299146	0.893	0.828	2	RPS28
GSTP1	3.4595e-18	0.29335	0.751	0.673	2	GSTP1
RPL13P12	3.91947e-18	0.44071	0.431	0.324	2	RPL13P12
CD37	1.32012e-17	0.535182	0.291	0.176	2	CD37
SNHG5	4.5078e-17	0.322852	0.632	0.576	2	SNHG5
RPL91	9.58474e-16	0.294663	0.792	0.702	2	RPL9
RPL9P91	1.07073e-15	0.390383	0.449	0.354	2	RPL9P9
HLA-E1	2.49618e-15	0.439844	0.446	0.332	2	HLA-E
AC007969.5	5.08618e-15	0.284371	0.621	0.559	2	AC007969.5
EEF1D	5.56308e-15	0.306337	0.628	0.543	2	EEF1D
RP11-543P15.1	5.59716e-15	0.334775	0.464	0.403	2	RP11-543P15.1
SERPINB1	6.74877e-15	0.365591	0.514	0.412	2	SERPINB1
RPL18AP3	5.44812e-14	0.280215	0.634	0.581	2	RPL18AP3
EGFL7	2.00052e-13	0.448665	0.285	0.168	2	EGFL7
RSRP1	1.39457e-12	0.353611	0.282	0.23	2	RSRP1
SYNGR1	1.32636e-11	0.410267	0.271	0.153	2	SYNGR1
RP11-234A1.11	3.83212e-11	0.371782	0.35	0.271	2	RP11-234A1.1
CD521	6.34075e-11	0.259652	0.654	0.55	2	CD52
MFNG	1.15402e-10	0.34383	0.298	0.245	2	MFNG
SNHG81	1.40656e-10	0.319919	0.514	0.426	2	SNHG8
LAMP21	1.71488e-10	0.390272	0.352	0.26	2	LAMP2
2017-09-06	3.25843e-10	0.32591	0.331	0.276	2	2017-09-06
RP11-371A22.1	4.84463e-10	0.285542	0.425	0.363	2	RP11-371A22.1
RSL1D11	1.12258e-09	0.3008	0.444	0.385	2	RSL1D1
GLTSCR2	1.34121e-09	0.294841	0.359	0.297	2	GLTSCR2
HEXA1	3.27989e-09	0.329586	0.276	0.223	2	HEXA
HEXB	1.84771e-08	0.297242	0.343	0.287	2	HEXB
GYPC1	2.12755e-08	0.257297	0.392	0.337	2	GYPC
ISCU	6.41159e-08	0.291057	0.287	0.229	2	ISCU
GRN1	6.97594e-08	0.30095	0.366	0.3	2	GRN
PTTG1IP	2.78038e-07	0.33253	0.252	0.188	2	PTTG1IP
NFE2	5.15903e-06	0.281472	0.319	0.261	2	NFE2
NAP1L11	5.89878e-06	0.264994	0.333	0.269	2	NAP1L1
CTSA	1.76081e-05	0.264581	0.308	0.257	2	CTSA
ITM2C1	3.47686e-05	0.258043	0.339	0.282	2	ITM2C
TRBC2	7.66261e-05	0.277831	0.298	0.228	2	TRBC2
AQP2	1.78334e-133	1.64864	0.628	0.118	3	AQP2
HEY1	1.60879e-127	1.52964	0.498	0.05	3	HEY1
ID23	2.09952e-123	1.23904	0.81	0.275	3	ID2
LXN	2.39161e-91	1.39508	0.524	0.16	3	LXN
LAPTM52	5.55334e-90	0.599216	0.995	0.918	3	LAPTM5
NTRK1	2.21037e-86	1.2578	0.445	0.075	3	NTRK1
TPSAB13	3.89836e-83	1.21994	0.678	0.227	3	TPSAB1
TPSB22	3.72946e-82	0.930752	0.955	0.795	3	TPSB2
NTS	5.55432e-74	1.42707	0.296	0.029	3	NTS
VWA5A2	1.89355e-68	0.737713	0.86	0.441	3	VWA5A
OSBPL6	5.7678e-63	1.00252	0.434	0.094	3	OSBPL6
TIMP12	3.14303e-61	0.72506	0.858	0.559	3	TIMP1
NDRG2	2.20865e-59	1.02233	0.434	0.102	3	NDRG2
HPGDS2	2.41161e-59	0.802652	0.81	0.452	3	HPGDS
ANXA21	3.22297e-58	0.95166	0.585	0.226	3	ANXA2
KIT1	3.92243e-58	0.916134	0.571	0.195	3	KIT
GLUL3	2.0773e-50	0.758927	0.782	0.573	3	GLUL
DDIT4	6.19701e-48	0.859081	0.545	0.203	3	DDIT4
SH2D2A	2.83772e-47	0.898827	0.441	0.133	3	SH2D2A
PLPP12	5.1048e-45	0.807172	0.576	0.235	3	PLPP1
SVIP2	1.01006e-42	0.737835	0.682	0.404	3	SVIP
CTSB1	1.60563e-39	0.730007	0.621	0.303	3	CTSB
SDCBP2	2.13439e-38	0.647224	0.725	0.434	3	SDCBP
GLA	2.83513e-37	0.788888	0.483	0.207	3	GLA
CA21	1.8567e-36	0.771721	0.571	0.263	3	CA2
PLIN23	3.04863e-33	0.613397	0.694	0.395	3	PLIN2
PMP221	4.08851e-33	0.645145	0.457	0.179	3	PMP22
SDPR2	5.89353e-33	0.678491	0.512	0.227	3	SDPR
RHBDD22	7.59905e-33	0.641822	0.564	0.265	3	RHBDD2
SLC2A3	3.28468e-32	0.710811	0.393	0.137	3	SLC2A3
CD522	5.92792e-29	0.563626	0.773	0.541	3	CD52
FDX1	9.14681e-28	0.771103	0.27	0.084	3	FDX1
SLC44A1	5.71233e-27	0.676552	0.412	0.173	3	SLC44A1
GSTO1	2.64714e-24	0.463348	0.725	0.479	3	GSTO1
SQSTM12	4.58592e-24	0.621977	0.519	0.299	3	SQSTM1
S100A112	1.02899e-23	0.492624	0.675	0.415	3	S100A11
SNUPN	2.37603e-23	0.625809	0.353	0.14	3	SNUPN
CYTIP1	7.33549e-23	0.621602	0.336	0.13	3	CYTIP
TNFRSF12A	1.22058e-22	0.637248	0.28	0.094	3	TNFRSF12A
ZFP36L1	1.64042e-22	0.658577	0.282	0.096	3	ZFP36L1
GCSAML	2.35052e-21	0.575532	0.483	0.262	3	GCSAML
ANXA13	2.5274e-21	0.429012	0.836	0.655	3	ANXA1
CALM11	2.77457e-21	0.456795	0.761	0.59	3	CALM1
CD632	2.89698e-21	0.300501	0.96	0.839	3	CD63
CAPG2	7.94287e-21	0.336955	0.896	0.711	3	CAPG
APOC11	1.10433e-19	0.541489	0.453	0.232	3	APOC1
MINPP11	2.35788e-19	0.491601	0.46	0.237	3	MINPP1
LPAR5	1.04762e-18	0.530056	0.273	0.101	3	LPAR5
PPP1R15A	2.86857e-18	0.489953	0.303	0.124	3	PPP1R15A
RAC21	3.01205e-17	0.424594	0.616	0.394	3	RAC2
GNS1	1.01743e-16	0.510576	0.277	0.113	3	GNS
RNF1451	1.4789e-16	0.456185	0.37	0.18	3	RNF145
NDUFA41	2.46125e-16	0.335278	0.855	0.763	3	NDUFA4
IL1RL11	1.31405e-15	0.441352	0.318	0.148	3	IL1RL1
CLEC11A2	1.33942e-15	0.48541	0.573	0.384	3	CLEC11A
CNIH1	1.39192e-15	0.447669	0.429	0.232	3	CNIH1
ABRACL	1.6308e-15	0.393178	0.623	0.434	3	ABRACL
CAP11	3.04562e-15	0.39554	0.664	0.47	3	CAP1
GATA22	7.07523e-14	0.347436	0.73	0.538	3	GATA2
DNAJC19	1.01276e-13	0.40435	0.434	0.246	3	DNAJC19
SYTL4	2.20699e-13	0.444179	0.289	0.134	3	SYTL4
VAPA1	2.31853e-13	0.335869	0.63	0.432	3	VAPA
DECR1	3.0075e-13	0.396088	0.445	0.259	3	DECR1
DSTN1	3.26006e-13	0.405566	0.517	0.325	3	DSTN
LY6E	9.4736e-13	0.382899	0.464	0.281	3	LY6E
IL2RG	1.84014e-12	0.398358	0.403	0.23	3	IL2RG
TRBC21	4.91302e-12	0.439909	0.384	0.222	3	TRBC2
CKS21	5.94636e-12	0.347159	0.678	0.525	3	CKS2
TMBIM61	9.0217e-12	0.292801	0.822	0.693	3	TMBIM6
LMNA1	7.95753e-11	0.408015	0.367	0.21	3	LMNA
MBOAT7	8.55036e-11	0.264792	0.28	0.152	3	MBOAT7
CD441	1.09201e-10	0.396451	0.277	0.142	3	CD44
GMPR1	1.38096e-10	0.367187	0.389	0.228	3	GMPR
PRKAR1A	1.39528e-10	0.32621	0.453	0.285	3	PRKAR1A
NEAT1	2.0714e-10	0.310942	0.301	0.165	3	NEAT1
FHL2	2.96893e-10	0.337169	0.355	0.214	3	FHL2
CST31	3.51604e-10	0.34597	0.578	0.43	3	CST3
LAPTM4A1	4.91004e-10	0.272862	0.609	0.436	3	LAPTM4A
RP11-354E11.22	7.23257e-10	0.28532	0.505	0.339	3	RP11-354E11.2
POMP1	8.37745e-10	0.294291	0.72	0.574	3	POMP
CKLF2	1.26651e-09	0.262566	0.533	0.368	3	CKLF
TPST2	2.30582e-09	0.420499	0.287	0.157	3	TPST2
PSMD11	2.46294e-09	0.301277	0.344	0.21	3	PSMD1
TNFAIP8	2.83702e-09	0.375102	0.268	0.139	3	TNFAIP8
MPG1	3.06933e-09	0.334101	0.355	0.211	3	MPG
SAMSN11	3.74665e-09	0.34412	0.282	0.153	3	SAMSN1
DAD11	4.69332e-09	0.279003	0.701	0.55	3	DAD1
NEU1	6.21244e-09	0.341993	0.306	0.172	3	NEU1
TMEM50A	7.00586e-09	0.328452	0.476	0.319	3	TMEM50A
RALB	8.55188e-09	0.363723	0.289	0.159	3	RALB
ANXA51	9.12698e-09	0.348173	0.325	0.188	3	ANXA5
CCDC115	1.16058e-08	0.344992	0.296	0.184	3	CCDC115
SFT2D12	1.82666e-08	0.295788	0.453	0.306	3	SFT2D1
HEXB1	3.17078e-08	0.276814	0.424	0.28	3	HEXB
ATP6V1B2	3.21805e-08	0.282156	0.273	0.157	3	ATP6V1B2
AP1S1	3.34908e-08	0.317206	0.327	0.196	3	AP1S1
IER22	4.20562e-08	0.33902	0.377	0.238	3	IER2
ATP1B3	4.71556e-08	0.306812	0.557	0.41	3	ATP1B3
FUCA2	5.94037e-08	0.31135	0.296	0.173	3	FUCA2
KRT11	1.01659e-07	0.397901	0.329	0.207	3	KRT1
CD55	1.09423e-07	0.344358	0.315	0.188	3	CD55
REEP5	1.19457e-07	0.325638	0.301	0.177	3	REEP5
PSMB7	1.47775e-07	0.253518	0.474	0.33	3	PSMB7
SLC3A2	1.59174e-07	0.315681	0.353	0.222	3	SLC3A2
BSG1	3.1186e-07	0.257745	0.6	0.469	3	BSG
FLOT1	3.71967e-07	0.337302	0.256	0.144	3	FLOT1
HADHB	5.5262e-07	0.308338	0.32	0.197	3	HADHB
LYPLA1	5.63051e-07	0.319282	0.336	0.212	3	LYPLA1
BZW1	8.12001e-07	0.310621	0.263	0.152	3	BZW1
CTNNA1	9.86338e-07	0.269075	0.277	0.167	3	CTNNA1
MCFD2	1.33258e-06	0.261194	0.287	0.176	3	MCFD2
HHEX	1.8006e-06	0.277697	0.405	0.276	3	HHEX
RNH1	2.23905e-06	0.327845	0.32	0.205	3	RNH1
GLB11	3.43394e-06	0.283924	0.329	0.215	3	GLB1
EIF3I	5.53295e-06	0.253609	0.448	0.321	3	EIF3I
ATP6V0E1	5.97492e-06	0.259136	0.611	0.498	3	ATP6V0E1
DNAJC1	1.07439e-05	0.283398	0.303	0.195	3	DNAJC1
GFI1B	2.73725e-05	0.264463	0.28	0.178	3	GFI1B
G6PD	3.16656e-05	0.29628	0.273	0.173	3	G6PD
DERL2	0.000282328	0.255475	0.268	0.178	3	DERL2
IGLL1	1.77736e-253	2.21418	0.777	0.102	4	IGLL1
MPO	1.7262e-217	2.63878	0.588	0.099	4	MPO
PRSS571	3.44911e-120	1.44154	0.637	0.138	4	PRSS57
MGST1	5.57062e-90	1.26569	0.545	0.158	4	MGST1
PLAC8	3.64551e-84	1.26344	0.441	0.071	4	PLAC8
NUCB22	4.66821e-81	0.911576	0.789	0.467	4	NUCB2
CSF3R	3.22127e-71	1.14392	0.312	0.03	4	CSF3R
SMIM241	8.73313e-69	1.09034	0.477	0.11	4	SMIM24
SPINK21	6.87263e-63	1.06764	0.414	0.083	4	SPINK2
SYNGR11	6.02136e-45	0.900697	0.441	0.14	4	SYNGR1
RPL27A	9.73068e-44	0.433301	0.978	0.921	4	RPL27A
SELL2	3.31574e-42	0.792278	0.511	0.187	4	SELL
CD742	2.30766e-41	0.46483	0.915	0.744	4	CD74
GYPC2	1.0373e-37	0.737605	0.591	0.319	4	GYPC
CST73	2.05157e-34	0.61746	0.479	0.417	4	CST7
IGFBP7	2.36592e-32	0.791389	0.421	0.167	4	IGFBP7
RPS122	1.12983e-31	0.410657	0.913	0.817	4	RPS12
RPL301	3.47184e-27	0.389356	0.906	0.79	4	RPL30
RPS231	3.27906e-26	0.303039	0.988	0.933	4	RPS23
RPL391	6.008e-25	0.356458	0.889	0.801	4	RPL39
RPL35A1	2.59234e-23	0.342671	0.935	0.851	4	RPL35A
PABPC11	1.45057e-22	0.442653	0.746	0.584	4	PABPC1
RPS11	9.33409e-22	0.338329	0.927	0.858	4	RPS11
RPS4X2	4.34083e-21	0.345115	0.889	0.807	4	RPS4X
RPL92	9.43218e-21	0.386598	0.831	0.701	4	RPL9
RPLP2	1.74434e-20	0.367412	0.867	0.766	4	RPLP2
RPS15A1	2.1766e-20	0.338766	0.903	0.821	4	RPS15A
RPS211	2.95343e-20	0.334186	0.901	0.817	4	RPS21
CALR1	5.7754e-20	0.561273	0.484	0.298	4	CALR
ENO1	1.08829e-19	0.329243	0.869	0.77	4	ENO1
GSTP12	1.79057e-19	0.39729	0.801	0.67	4	GSTP1
RPS281	2.59099e-19	0.311002	0.903	0.829	4	RPS28
HINT11	2.64294e-19	0.324804	0.869	0.783	4	HINT1
HLA-DRB13	4.66468e-19	0.500428	0.552	0.336	4	HLA-DRB1
RNASE2	1.26598e-18	0.613776	0.278	0.107	4	RNASE2
ZFP36L22	4.3132e-18	0.570473	0.397	0.206	4	ZFP36L2
ITM2C2	4.60862e-18	0.543599	0.455	0.272	4	ITM2C
RPL7P91	1.14017e-17	0.402438	0.717	0.582	4	RPL7P9
RPS242	1.54696e-17	0.321167	0.864	0.786	4	RPS24
RPL36	4.58876e-17	0.287911	0.952	0.882	4	RPL36
RPS13	5.41552e-16	0.292654	0.923	0.852	4	RPS13
RPL51	9.87569e-16	0.306855	0.823	0.772	4	RPL5
AIF11	1.04786e-15	0.57598	0.351	0.18	4	AIF1
RPL36A1	2.11845e-15	0.310503	0.833	0.763	4	RPL36A
CLEC11A3	2.75867e-15	0.493492	0.494	0.393	4	CLEC11A
SNHG51	5.65747e-15	0.340179	0.702	0.571	4	SNHG5
RPS27	6.50664e-15	0.305923	0.847	0.757	4	RPS2
CAT1	9.51952e-15	0.422186	0.605	0.425	4	CAT
RPS51	2.52225e-14	0.301165	0.835	0.725	4	RPS5
RPL7A1	2.78281e-14	0.29846	0.763	0.675	4	RPL7A
RPL10A1	4.32783e-14	0.288717	0.838	0.751	4	RPL10A
RPL28	8.49364e-14	0.3012	0.823	0.74	4	RPL28
RPL111	9.15633e-14	0.279467	0.893	0.806	4	RPL11
RPL23A	3.01451e-13	0.270245	0.898	0.835	4	RPL23A
ZFAS12	3.69481e-13	0.333567	0.743	0.584	4	ZFAS1
GAS51	1.19704e-12	0.301757	0.787	0.69	4	GAS5
RPS9	1.79238e-12	0.287867	0.785	0.721	4	RPS9
MYC	1.8386e-12	0.543856	0.262	0.134	4	MYC
VAMP8	1.86916e-12	0.375384	0.654	0.505	4	VAMP8
TM7SF3	2.56357e-12	0.484139	0.315	0.168	4	TM7SF3
RPL3P42	2.86726e-12	0.317617	0.736	0.618	4	RPL3P4
RPS171	9.02176e-12	0.267365	0.86	0.786	4	RPS17
RSL1D12	1.81148e-11	0.384115	0.482	0.383	4	RSL1D1
MFSD1	4.6283e-11	0.441375	0.373	0.23	4	MFSD1
XBP1	4.88448e-11	0.468193	0.392	0.249	4	XBP1
LRRC75A-AS1	2.78364e-10	0.267124	0.748	0.684	4	LRRC75A-AS1
BTF3	2.89839e-10	0.261004	0.826	0.74	4	BTF3
NCOA4	3.42836e-10	0.400788	0.455	0.314	4	NCOA4
EEF1B21	8.292e-10	0.271494	0.729	0.633	4	EEF1B2
RPL6	8.43224e-10	0.254756	0.816	0.694	4	RPL6
COMT	1.22682e-09	0.416653	0.4	0.29	4	COMT
BST21	1.51333e-09	0.427664	0.295	0.165	4	BST2
AC007969.51	1.7566e-09	0.298513	0.642	0.559	4	AC007969.5
LAMP22	1.94942e-09	0.426516	0.39	0.26	4	LAMP2
RPS19P3	1.96388e-09	0.424044	0.3	0.195	4	RPS19P3
RP11-234A1.12	3.84679e-09	0.397534	0.39	0.269	4	RP11-234A1.1
RPL9P92	3.91045e-09	0.34867	0.465	0.355	4	RPL9P9
RPS101	3.93759e-09	0.28136	0.731	0.633	4	RPS10
RP11-864N7.2	5.27084e-09	0.419999	0.31	0.201	4	RP11-864N7.2
RPSA	5.79136e-09	0.282852	0.627	0.506	4	RPSA
HLA-DRA3	6.16189e-09	0.350634	0.516	0.358	4	HLA-DRA
NAP1L12	7.92515e-09	0.402521	0.392	0.265	4	NAP1L1
RNASET2	9.93979e-09	0.407203	0.276	0.154	4	RNASET2
P4HB1	1.08595e-08	0.308254	0.506	0.452	4	P4HB
SOX43	3.1905e-08	0.287168	0.38	0.251	4	SOX4
RP11-620J15.3	9.31069e-08	0.349736	0.431	0.342	4	RP11-620J15.3
HLA-B2	9.9192e-08	0.372786	0.349	0.252	4	HLA-B
RP11-475C16.1	1.01466e-07	0.406273	0.298	0.187	4	RP11-475C16.1
TMED9	1.07047e-07	0.261615	0.608	0.505	4	TMED9
SERPINB11	1.38983e-07	0.339325	0.518	0.415	4	SERPINB1
C6orf481	5.51196e-07	0.275365	0.499	0.443	4	C6orf48
EEF2	7.9037e-07	0.254563	0.627	0.563	4	EEF2
SNHG61	9.77879e-07	0.252956	0.554	0.478	4	SNHG6
AC016739.2	1.08627e-06	0.367649	0.274	0.172	4	AC016739.2
RPL13P121	1.19276e-06	0.318227	0.426	0.328	4	RPL13P12
SLC39A31	1.40495e-06	0.319605	0.351	0.277	4	SLC39A3
PPT1	1.45063e-06	0.279934	0.453	0.393	4	PPT1
COMMD6	1.63346e-06	0.264353	0.557	0.465	4	COMMD6
RP11-466H18.1	1.63424e-06	0.316885	0.412	0.297	4	RP11-466H18.1
CYTL11	2.35182e-06	0.277559	0.266	0.187	4	CYTL1
RP11-543P15.11	3.23649e-06	0.280029	0.506	0.401	4	RP11-543P15.1
RP11-371A22.11	3.30836e-06	0.292084	0.46	0.362	4	RP11-371A22.1
RP11-572P18.1	4.41602e-06	0.265065	0.385	0.301	4	RP11-572P18.1
RPL10P3	5.30365e-06	0.332125	0.274	0.181	4	RPL10P3
RPS3AP26	6.12322e-06	0.341503	0.259	0.17	4	RPS3AP26
LGALS9	7.8394e-06	0.365857	0.271	0.176	4	LGALS9
ZYX	9.1566e-06	0.2949	0.291	0.194	4	ZYX
TMEM123	9.60173e-06	0.335904	0.3	0.205	4	TMEM123
TUBA1A	9.67608e-06	0.321771	0.32	0.243	4	TUBA1A
HMGA1	1.13866e-05	0.2555	0.518	0.439	4	HMGA1
RPS3AP47	1.15728e-05	0.325936	0.286	0.205	4	RPS3AP47
RPL6P27	2.06566e-05	0.313786	0.344	0.239	4	RPL6P27
IMPDH22	2.71083e-05	0.273253	0.344	0.26	4	IMPDH2
ASAH12	4.54312e-05	0.260726	0.47	0.36	4	ASAH1
ZNF22	4.57722e-05	0.27459	0.271	0.186	4	ZNF22
CTB-63M22.1	5.50971e-05	0.260755	0.276	0.201	4	CTB-63M22.1
RP11-761N21.2	0.000111805	0.256961	0.429	0.341	4	RP11-761N21.2
CTSA1	0.000117284	0.312648	0.346	0.255	4	CTSA
RPL15P3	0.000140278	0.281506	0.378	0.289	4	RPL15P3
CTSC	0.000163684	0.261013	0.327	0.261	4	CTSC
NFE22	0.000215383	0.259371	0.341	0.261	4	NFE2
RPL10AP6	0.000229599	0.277296	0.298	0.225	4	RPL10AP6
VKORC1	0.000309144	0.263932	0.368	0.28	4	VKORC1
HLA-DPB12	0.000490811	0.286241	0.327	0.236	4	HLA-DPB1
AC090498.1	0.000588014	0.262145	0.375	0.29	4	AC090498.1
TRBC22	0.000604842	0.282978	0.315	0.229	4	TRBC2
EGFL71	0.00090281	0.271537	0.257	0.174	4	EGFL7
CMTM5	9.80043e-242	2.00292	0.715	0.048	5	CMTM5
GP9	1.0304e-148	1.62658	0.484	0.027	5	GP9
PF4	7.517e-118	2.28439	0.353	0.034	5	PF4
TMSB4XP43	9.91401e-115	1.08005	0.844	0.479	5	TMSB4XP4
PDLIM1	2.4857e-100	1.19801	0.611	0.137	5	PDLIM1
PLEK	2.81455e-97	1.33604	0.586	0.148	5	PLEK
THBS1	1.83285e-84	1.19838	0.453	0.069	5	THBS1
CA23	7.47415e-84	1.12011	0.703	0.251	5	CA2
ESAM	3.49844e-79	1.17185	0.487	0.096	5	ESAM
FERMT31	5.1887e-69	1.01073	0.616	0.228	5	FERMT3
SLC37A1	7.30083e-67	0.970467	0.338	0.042	5	SLC37A1
ITGA2B3	1.04108e-64	0.954079	0.623	0.222	5	ITGA2B
F2R	2.24671e-62	0.899694	0.273	0.025	5	F2R
RUFY1	4.12435e-59	0.905152	0.28	0.03	5	RUFY1
TAGLN21	5.00445e-59	0.684055	0.827	0.573	5	TAGLN2
CCND32	9.74462e-58	0.908837	0.618	0.256	5	CCND3
TUBA4A	1.10833e-56	1.05435	0.375	0.076	5	TUBA4A
ZYX1	9.20335e-49	0.929103	0.501	0.173	5	ZYX
LDHA2	1.30763e-47	0.658781	0.8	0.467	5	LDHA
PPIF	6.44183e-47	0.870516	0.445	0.136	5	PPIF
HCST	3.46836e-44	0.835339	0.445	0.136	5	HCST
MEF2C	3.87133e-44	0.811974	0.302	0.058	5	MEF2C
STOM	6.20082e-44	0.796587	0.375	0.094	5	STOM
MEST	2.38978e-36	0.774029	0.307	0.073	5	MEST
SLC44A11	1.39615e-34	0.692137	0.455	0.169	5	SLC44A1
HBD4	2.84654e-33	0.718293	0.642	0.336	5	HBD
RPS261	3.23693e-33	0.466611	0.893	0.717	5	RPS26
RSU12	8.29486e-33	0.624447	0.613	0.31	5	RSU1
MYL12A2	2.48853e-32	0.496279	0.856	0.669	5	MYL12A
CMAS	2.94176e-31	0.657987	0.431	0.167	5	CMAS
UBE2C2	1.58576e-30	0.681802	0.589	0.34	5	UBE2C
PSTPIP2	1.61919e-29	0.572886	0.299	0.09	5	PSTPIP2
WBP51	3.15314e-26	0.545315	0.477	0.217	5	WBP5
NGFRAP11	1.50269e-25	0.482671	0.662	0.386	5	NGFRAP1
LIMS1	1.83745e-24	0.59986	0.253	0.071	5	LIMS1
GSN	1.87524e-24	0.547394	0.285	0.092	5	GSN
FLNA	2.14313e-24	0.614082	0.292	0.094	5	FLNA
RAP1B1	2.48293e-24	0.599978	0.516	0.269	5	RAP1B
GATA12	3.35706e-24	0.588889	0.474	0.225	5	GATA1
NT5C3A	6.88106e-24	0.542504	0.365	0.145	5	NT5C3A
RRN3	1.41395e-23	0.595647	0.338	0.126	5	RRN3
MGLL	1.93472e-23	0.563421	0.26	0.082	5	MGLL
ALDOA1	5.05231e-23	0.358655	0.915	0.768	5	ALDOA
SNCA1	1.14455e-21	0.52247	0.465	0.231	5	SNCA
CHCHD2	4.77501e-21	0.340814	0.898	0.733	5	CHCHD2
ATP5E1	9.75843e-21	0.351659	0.893	0.723	5	ATP5E
FADS21	1.32946e-19	0.45281	0.659	0.423	5	FADS2
NAA383	3.29688e-19	0.415052	0.727	0.501	5	NAA38
ACTN1	7.39632e-19	0.462615	0.297	0.118	5	ACTN1
HBA1	1.54733e-18	0.274812	0.341	0.167	5	HBA1
IL1B	2.35697e-18	0.574263	0.255	0.09	5	IL1B
SELK2	4.35984e-18	0.490758	0.516	0.295	5	SELK
NDUFA43	4.57972e-18	0.291797	0.92	0.757	5	NDUFA4
BRK11	5.2293e-18	0.433235	0.62	0.39	5	BRK1
UROD2	9.91719e-18	0.372643	0.674	0.442	5	UROD
PRDX42	1.41834e-17	0.389742	0.55	0.327	5	PRDX4
ILK1	1.4979e-17	0.472053	0.445	0.237	5	ILK
FHL21	5.32179e-17	0.400084	0.406	0.209	5	FHL2
EIF5A1	1.62417e-16	0.37038	0.594	0.388	5	EIF5A
WDR11	1.90215e-16	0.449491	0.467	0.257	5	WDR1
CMTM6	3.53581e-16	0.375345	0.394	0.208	5	CMTM6
ISOC1	3.67922e-16	0.394874	0.258	0.106	5	ISOC1
CCDC85B	3.81665e-16	0.371849	0.265	0.113	5	CCDC85B
TPM1	1.11622e-15	0.467268	0.302	0.133	5	TPM1
CAPZA21	1.33746e-15	0.411971	0.535	0.328	5	CAPZA2
HMGN1	1.98638e-15	0.324784	0.793	0.599	5	HMGN1
SLC30A5	3.33137e-15	0.455854	0.282	0.12	5	SLC30A5
LAMTOR1	4.87644e-15	0.335369	0.625	0.419	5	LAMTOR1
SLIRP3	6.06576e-15	0.317003	0.781	0.586	5	SLIRP
SERPINE2	9.21751e-15	0.491874	0.263	0.108	5	SERPINE2
PSMA71	9.34321e-15	0.319506	0.83	0.686	5	PSMA7
FO538757.2	2.11986e-14	0.368599	0.38	0.203	5	FO538757.2
SDPR4	2.13246e-14	0.372171	0.421	0.237	5	SDPR
CCT51	2.58266e-14	0.366612	0.562	0.355	5	CCT5
HSPA5	3.28844e-14	0.381356	0.577	0.372	5	HSPA5
WDR18	4.07789e-14	0.297429	0.316	0.164	5	WDR18
C14orf2	4.85925e-14	0.293593	0.808	0.625	5	C14orf2
SEC11C	6.20464e-14	0.364468	0.316	0.156	5	SEC11C
CYCS2	6.5236e-14	0.263259	0.552	0.364	5	CYCS
LINC00152	6.56035e-14	0.381519	0.38	0.205	5	LINC00152
EMD	1.21503e-13	0.357125	0.29	0.138	5	EMD
PSMD6	1.46085e-13	0.379353	0.343	0.177	5	PSMD6
PNP	1.8474e-13	0.438385	0.287	0.135	5	PNP
PDHB	2.17315e-13	0.311714	0.416	0.241	5	PDHB
POLR2L	7.16334e-13	0.253511	0.752	0.561	5	POLR2L
ACAT21	7.74779e-13	0.284788	0.757	0.579	5	ACAT2
RGS10	8.15704e-13	0.379464	0.251	0.11	5	RGS10
G6PD1	8.37916e-13	0.298447	0.316	0.169	5	G6PD
NDUFB4	9.57543e-13	0.338254	0.625	0.433	5	NDUFB4
SCAND1	2.22066e-12	0.265881	0.45	0.285	5	SCAND1
MYC1	2.47925e-12	0.357669	0.275	0.133	5	MYC
UQCRH	3.08194e-12	0.316865	0.718	0.539	5	UQCRH
TMEM167A	3.9691e-12	0.257795	0.277	0.146	5	TMEM167A
HLA-B3	4.0697e-12	0.301052	0.414	0.246	5	HLA-B
FAM212A	4.14243e-12	0.368495	0.365	0.199	5	FAM212A
TPM42	9.09601e-12	0.289228	0.655	0.472	5	TPM4
MTCO1P12	1.60027e-11	0.309487	0.465	0.29	5	MTCO1P12
C9orf16	1.77349e-11	0.263319	0.389	0.236	5	C9orf16
CACYBP1	1.83861e-11	0.287237	0.652	0.465	5	CACYBP
REXO2	1.86193e-11	0.271958	0.268	0.139	5	REXO2
NOL7	6.75819e-11	0.268682	0.453	0.289	5	NOL7
COPS8	8.2275e-11	0.409089	0.28	0.139	5	COPS8
DSTN3	8.59422e-11	0.251251	0.494	0.328	5	DSTN
SLC25A5	1.53571e-10	0.259078	0.861	0.759	5	SLC25A5
PYCR2	1.85716e-10	0.326646	0.35	0.208	5	PYCR2
RAB11A	1.85914e-10	0.318612	0.311	0.171	5	RAB11A
GSTO11	2.29037e-10	0.282547	0.659	0.486	5	GSTO1
PSMB8	2.61077e-10	0.266181	0.35	0.207	5	PSMB8
DUSP23	3.58415e-10	0.288814	0.409	0.252	5	DUSP23
VBP1	4.70706e-10	0.278697	0.304	0.171	5	VBP1
DCXR	5.68988e-10	0.266859	0.363	0.219	5	DCXR
HINT2	7.39036e-10	0.262327	0.36	0.219	5	HINT2
STARD3NL	8.35655e-10	0.320158	0.28	0.151	5	STARD3NL
GFI1B1	1.17212e-09	0.338749	0.314	0.175	5	GFI1B
SELT	1.659e-09	0.322692	0.375	0.237	5	SELT
TRAM1	2.57331e-09	0.287037	0.321	0.19	5	TRAM1
NOP161	2.64237e-09	0.263393	0.338	0.202	5	NOP16
CORO1C	3.05903e-09	0.341963	0.353	0.207	5	CORO1C
FAM162A	3.37565e-09	0.268831	0.255	0.142	5	FAM162A
PAICS	4.66844e-09	0.275261	0.302	0.172	5	PAICS
CLPP	5.51215e-09	0.290764	0.285	0.158	5	CLPP
IMPDH23	9.99824e-09	0.320275	0.404	0.255	5	IMPDH2
SHMT2	1.05316e-08	0.283397	0.309	0.181	5	SHMT2
CCT3	1.38386e-08	0.264452	0.509	0.355	5	CCT3
EMC3	1.52501e-08	0.264114	0.277	0.161	5	EMC3
HSP90B11	1.91791e-08	0.285964	0.509	0.353	5	HSP90B1
BOLA3	1.99022e-08	0.267706	0.258	0.143	5	BOLA3
UCHL3	5.49298e-08	0.27873	0.282	0.163	5	UCHL3
MANF	5.56473e-08	0.268702	0.253	0.142	5	MANF
PPA2	5.74925e-08	0.251013	0.311	0.189	5	PPA2
ANP32B	6.18723e-08	0.265239	0.509	0.377	5	ANP32B
CARD19	2.17348e-07	0.28639	0.333	0.213	5	CARD19
PRDX1	2.3572e-07	0.273242	0.635	0.517	5	PRDX1
DNAJB11	1.2597e-05	0.265005	0.328	0.216	5	DNAJB11
CLC3	1.43215e-303	2.97448	0.752	0.216	6	CLC
SRGN3	4.28422e-273	1.71727	0.972	0.626	6	SRGN
HDC5	5.62278e-173	1.6452	0.848	0.245	6	HDC
CPA34	3.02894e-152	1.47845	0.882	0.356	6	CPA3
ALOX5AP2	5.56376e-140	1.62552	0.736	0.186	6	ALOX5AP
FCER1A3	8.42221e-134	1.22573	0.912	0.653	6	FCER1A
RNASE21	5.83082e-116	1.75845	0.554	0.085	6	RNASE2
BTG11	1.31713e-108	1.49185	0.636	0.166	6	BTG1
PLIN26	1.42243e-93	1.22749	0.752	0.395	6	PLIN2
ITM2A3	6.97129e-82	1.09183	0.736	0.445	6	ITM2A
CXCR4	7.60124e-80	1.48028	0.364	0.054	6	CXCR4
ANXA16	2.35644e-77	0.85593	0.89	0.653	6	ANXA1
PLD31	7.25521e-75	1.22749	0.534	0.193	6	PLD3
CD634	2.23376e-59	0.585692	0.959	0.841	6	CD63
GATA25	4.54475e-56	0.821933	0.818	0.533	6	GATA2
C1orf1861	6.13677e-47	1.0795	0.408	0.105	6	C1orf186
CSF2RB	2.01108e-40	0.994576	0.311	0.076	6	CSF2RB
AE000661.37	1.02022e-37	0.959317	0.424	0.168	6	AE000661.37
HLA-C1	1.6149e-33	0.627881	0.623	0.433	6	HLA-C
SLC45A3	8.86761e-32	0.897892	0.292	0.079	6	SLC45A3
VAT1	3.15402e-27	0.781842	0.383	0.181	6	VAT1
NPC22	8.00603e-25	0.482614	0.722	0.608	6	NPC2
SYNGR22	7.72652e-24	0.603944	0.562	0.385	6	SYNGR2
CD822	1.48623e-23	0.412366	0.835	0.704	6	CD82
LMO4	2.11181e-23	0.849089	0.309	0.111	6	LMO4
MYDGF1	1.05153e-22	0.524193	0.587	0.465	6	MYDGF
MT-RNR11	6.7329e-21	0.412701	0.807	0.727	6	MT-RNR1
DBI4	6.12625e-20	0.337284	0.912	0.836	6	DBI
HPGD5	2.52643e-19	0.62783	0.444	0.219	6	HPGD
PSAP	1.22988e-17	0.419799	0.686	0.583	6	PSAP
FCER1G1	1.624e-17	0.662682	0.339	0.155	6	FCER1G
GRN3	1.09476e-16	0.5577	0.449	0.296	6	GRN
P4HB2	2.20227e-16	0.455332	0.579	0.446	6	P4HB
TYROBP	5.98733e-16	0.643252	0.281	0.13	6	TYROBP
CD53	1.93904e-15	0.596502	0.306	0.168	6	CD53
ASRGL1	2.55327e-15	0.547923	0.273	0.149	6	ASRGL1
CAPG5	6.69674e-15	0.290746	0.846	0.718	6	CAPG
GUSB	1.02598e-14	0.562674	0.32	0.186	6	GUSB
CREG1	1.94087e-14	0.381259	0.413	0.342	6	CREG1
RNF1302	9.0101e-14	0.372739	0.713	0.597	6	RNF130
NUCB23	2.59543e-13	0.372782	0.595	0.488	6	NUCB2
CLU4	4.20641e-13	0.441144	0.534	0.427	6	CLU
C1orf162	7.0348e-13	0.590493	0.275	0.13	6	C1orf162
TWISTNB	1.67346e-12	0.534458	0.298	0.208	6	TWISTNB
H2AFV1	1.7157e-12	0.366571	0.551	0.472	6	H2AFV
S100A114	3.08981e-12	0.422911	0.573	0.428	6	S100A11
LITAF	4.45849e-12	0.529211	0.267	0.135	6	LITAF
TMSB4XP44	4.85634e-12	0.36204	0.62	0.503	6	TMSB4XP4
HMGB23	5.37036e-12	0.347338	0.62	0.567	6	HMGB2
TK13	8.991e-12	0.432503	0.49	0.377	6	TK1
CALR2	1.32277e-10	0.432427	0.402	0.308	6	CALR
SAT1	3.59915e-10	0.350578	0.353	0.271	6	SAT1
HEXA2	7.91401e-10	0.471374	0.336	0.22	6	HEXA
BST22	8.80793e-10	0.450893	0.284	0.168	6	BST2
SELL3	1.36846e-09	0.505481	0.342	0.206	6	SELL
CDK2AP2	2.65768e-09	0.435127	0.309	0.219	6	CDK2AP2
PLEK1	7.76961e-09	0.494735	0.309	0.177	6	PLEK
SSR4	8.41976e-09	0.337668	0.565	0.48	6	SSR4
FADS1	2.41295e-08	0.302946	0.369	0.317	6	FADS1
PRSS572	2.42967e-08	0.36578	0.3	0.173	6	PRSS57
HLA-B4	2.52402e-08	0.412453	0.369	0.252	6	HLA-B
LCP12	3.75907e-08	0.279822	0.504	0.428	6	LCP1
SLC43A34	9.7348e-08	0.280913	0.358	0.299	6	SLC43A3
XBP11	1.90649e-07	0.405759	0.355	0.254	6	XBP1
VIM1	3.42744e-07	0.436748	0.253	0.159	6	VIM
PEPD3	5.19446e-07	0.353368	0.355	0.247	6	PEPD
ITM2B1	8.30311e-07	0.254839	0.532	0.478	6	ITM2B
IFITM21	1.42842e-06	0.353474	0.399	0.301	6	IFITM2
KIAA01012	2.09384e-06	0.262394	0.54	0.482	6	KIAA0101
CTSB4	2.49799e-06	0.34807	0.444	0.323	6	CTSB
C7orf731	8.97484e-06	0.25695	0.449	0.374	6	C7orf73
NFKBIA	1.56907e-05	0.309994	0.264	0.206	6	NFKBIA
CD591	3.01886e-05	0.260175	0.402	0.333	6	CD59
HLA-E3	3.29442e-05	0.307969	0.399	0.341	6	HLA-E
RP11-620J15.32	3.37901e-05	0.313721	0.427	0.343	6	RP11-620J15.3
MT-TL1	3.41514e-05	0.293901	0.317	0.265	6	MT-TL1
GRB2	0.000238782	0.257549	0.27	0.21	6	GRB2
NFE23	0.000515215	0.259299	0.331	0.263	6	NFE2
APMAP1	0.000998404	0.252264	0.322	0.258	6	APMAP
HBB4	6.53405e-287	2.78379	0.785	0.226	7	HBB
HBA11	1.78188e-151	1.96655	0.644	0.143	7	HBA1
HBD6	1.17301e-134	1.80498	0.768	0.329	7	HBD
BLVRB3	2.94857e-107	1.30727	0.715	0.212	7	BLVRB
HBA2	4.50925e-82	1.51002	0.345	0.034	7	HBA2
RHAG	9.05582e-51	1.03828	0.367	0.07	7	RHAG
KLF11	2.44582e-48	0.936826	0.497	0.152	7	KLF1
AKR1C1	1.5886e-44	0.920671	0.42	0.109	7	AKR1C1
CD36	4.69579e-36	0.869454	0.251	0.042	7	CD36
LMO2	1.38195e-34	0.809047	0.285	0.059	7	LMO2
MPC22	5.64645e-28	0.592546	0.644	0.345	7	MPC2
S100A63	9.12567e-27	0.400906	0.945	0.823	7	S100A6
S100A41	5.12369e-25	0.378696	0.97	0.916	7	S100A4
APOC14	2.96157e-24	0.669281	0.492	0.232	7	APOC1
UROD4	1.44486e-21	0.518985	0.685	0.444	7	UROD
TFRC	2.89697e-21	0.618472	0.39	0.161	7	TFRC
HNRNPA1	3.04731e-17	0.377236	0.843	0.685	7	HNRNPA1
ZFP36L23	3.94889e-17	0.324262	0.401	0.208	7	ZFP36L2
FBXO74	8.67021e-17	0.435127	0.608	0.377	7	FBXO7
LINC001521	3.96808e-16	0.541998	0.412	0.204	7	LINC00152
MIR4435-2HG	2.61411e-15	0.541303	0.268	0.107	7	MIR4435-2HG
FXN	3.77137e-15	0.471852	0.331	0.147	7	FXN
LMNA2	9.49393e-14	0.440798	0.401	0.209	7	LMNA
TMEM14C	1.22107e-13	0.461816	0.401	0.208	7	TMEM14C
NDFIP1	7.0001e-13	0.448479	0.401	0.217	7	NDFIP1
CAT4	9.22681e-13	0.403413	0.624	0.426	7	CAT
RPSA1	1.94778e-12	0.340922	0.699	0.502	7	RPSA
MYC2	5.14393e-12	0.350015	0.282	0.134	7	MYC
TPM11	8.98585e-12	0.450713	0.293	0.136	7	TPM1
PKIG	1.50303e-11	0.335806	0.376	0.207	7	PKIG
GATA13	2.0075e-11	0.29877	0.403	0.234	7	GATA1
UCP2	5.27369e-11	0.261197	0.423	0.258	7	UCP2
ATP5G12	6.49728e-11	0.286559	0.644	0.454	7	ATP5G1
MT-ND1	1.76095e-10	0.302834	0.793	0.647	7	MT-ND1
MT-ND2	1.83179e-10	0.253884	0.84	0.695	7	MT-ND2
HSD17B10	1.17729e-09	0.284364	0.331	0.188	7	HSD17B10
HMGA11	1.25707e-09	0.305394	0.613	0.432	7	HMGA1
RPS81	1.39753e-09	0.264474	0.862	0.76	7	RPS8
TPT1	2.59407e-09	0.275178	0.834	0.722	7	TPT1
HNRNPA3	2.00125e-08	0.301686	0.378	0.233	7	HNRNPA3
POLD2	2.34683e-08	0.262652	0.401	0.253	7	POLD2
OAT	3.16821e-08	0.274628	0.254	0.136	7	OAT
TKT	5.25254e-08	0.300191	0.423	0.275	7	TKT
DNPH12	5.98965e-08	0.334641	0.414	0.262	7	DNPH1
SOD11	6.07652e-08	0.257286	0.619	0.457	7	SOD1
RPL42	9.36895e-08	0.255663	0.757	0.618	7	RPL4
NOP162	1.4021e-07	0.35319	0.343	0.203	7	NOP16
HNRNPU	1.49346e-07	0.285199	0.356	0.226	7	HNRNPU
NASP	2.06256e-07	0.281404	0.301	0.176	7	NASP
PA2G4	3.69323e-07	0.312965	0.442	0.296	7	PA2G4
PHB1	4.28645e-07	0.277661	0.428	0.287	7	PHB
RNH11	6.41437e-07	0.281401	0.334	0.205	7	RNH1
PPA21	7.09048e-07	0.255963	0.312	0.19	7	PPA2
MT-ND3	1.09421e-06	0.302447	0.608	0.472	7	MT-ND3
EIF4E21	2.22661e-06	0.260202	0.356	0.23	7	EIF4E2
ACAT1	2.64715e-06	0.260206	0.271	0.161	7	ACAT1
TOMM22	3.05244e-06	0.270599	0.276	0.165	7	TOMM22
TPST21	1.04534e-05	0.269876	0.268	0.16	7	TPST2
SERBP12	2.83897e-05	0.260257	0.39	0.268	7	SERBP1
MRPS25	3.12293e-05	0.328366	0.265	0.161	7	MRPS25
HNRNPD	0.000109912	0.273024	0.312	0.205	7	HNRNPD
GNAS	0.000127053	0.285742	0.307	0.201	7	GNAS
